# Supplementary material for: Genome-wide identification and characterization of functionally relevant microsatellite markers from transcription factor genes of Tea (Camellia sinensis (L.) O. Kuntze)
Source: Sci Rep. 2022 Jan 7;12:201. doi: 10.1038/s41598-021-03848-x (PMC8742041; doi:10.1038/s41598-021-03848-x)
Supplement: Supplementary file 2 — Supplementary Information 2. [file 41598_2021_3848_MOESM2_ESM.xlsx]

## Sheet: PIC Values
Research Article
Genome-wide identification and characterization of functionally relevant microsatellite markers from transcription factor genes of Tea (Camellia sinensis (L.) O. Kuntze)
Rajni Parmara,b, Romit Setha, Ram Kumar Sharmaa,b*
aBiotechnology Department, CSIR-Institute of Himalayan Bioresource Technology (CSIR-IHBT), Palampur, Himachal Pradesh, 176061, India, bAcademy of Scientific and Innovative Research (AcSIR), CSIR-HRDC Campus, Ghaziabad, Uttar Pradesh- 201 002, India.
Supplementary file 1: Details of observed heterozygosity (Ho), expected heterozygosity (He) and polymorphic information content (PIC) of 589 polymorphic TF-SSR markers (https://www.ihbt.res.in/en/miscellaneous/genomic-resources)
S.No	PRIMERF_NAME	Ho	He	PIC
1	TTFDMS_9683	1	0.649306	0.711914
2	TTFMS_10094	0.444444	0.333333	0.581543
3	TTFDMS_13383	NA	NA	NA
4	TTFMS_17320	1	0.630787	0.723358
5	TTFMS_1910_A	0.166667	0.125	0.194824
6	TTFDMS_39438	0	0	0.554688
7	TTFDMS_4764	NA	NA	NA
8	TTFDMS_7051	0	0	0.194824
9	TTFDMS_23789	1	0.626157	0.658173
10	TTFDMS_25118	1	0.628472	0.66748
11	TTFDMS_66493	0.5	0.395833	0.780304
12	TTFDMS_67364	0.777778	0.425926	0.358887
13	TTFMS_1538_A	0.666667	0.333333	0.516327
14	TTFDMS_13998	0.472222	0.438657	0.658173
15	TTFDMS_42892	1	0.675926	0.755096
16	TTFMS_25851_A	NA	NA	NA
17	TTFDMS_299	1	0.578704	0.543915
18	TTFDMS_790	0.0833333	0.0729167	0.110321
19	TTFMS_59623	0.666667	0.333333	0.554688
20	TTFMS_22978	1	0.715278	0.835236
21	TTFDMS_2467	0.75	0.40625	0.337372
22	TTFDMS_26427	1	0.707176	0.862427
23	TTFDMS_36100	0.583333	0.436343	0.65387
24	TTFDMS_17254	0.916667	0.572917	0.677948
25	TTFMS_63882_A	1	0.597222	0.590057
26	TTFMS_1264	1	0.636574	0.686829
27	TTFMS_101396_A	0.444444	0.467593	0.51123
28	TTFMS_39438_A	0.472222	0.304398	0.337372
29	TTFMS_35051	0.5	0.354167	0.719513
30	TTFMS_38907	0.111111	0.0925926	0.397675
31	TTFMS_1538_B	0.666667	0.333333	0.337372
32	TTFMS_13998_A	0.666667	0.481481	0.786682
33	TTFMS_41096	1	0.685185	0.823792
34	TTFMS_11716	NA	NA	NA
35	TTFMS_17061	0.333333	0.166667	0.214569
36	TTFMS_17760	0.361111	0.40625	0.721893
37	TTFMS_22755	0.888889	0.5625	0.656799
38	TTFMS_42746	0.888889	0.667824	0.748352
39	TTFMS_3365	1	0.678241	0.843079
40	TTFMS_4862	1	0.707176	0.843628
41	TTFMS_5477	0.611111	0.384259	0.304688
42	TTFMS_6830	0.833333	0.513889	0.805481
43	TTFMS_6908	0.444444	0.296296	0.702209
44	TTFMS_11912	0.333333	0.166667	0.294403
45	TTFMS_13757	0.666667	0.427083	0.733215
46	TTFMS_16351	0.888889	0.575231	0.758759
47	TTFMS_271	0.777778	0.425926	0.495575
48	TTFMS_31374	1	0.572917	0.66748
49	TTFMS_645_A	0.0833333	0.0729167	0.110321
50	TTFMS_2155_B	0.166667	0.125	0.194824
51	TTFMS_4862_A	1	0.670139	0.880737
52	TTFMS_7335_A	0.361111	0.248843	0.304688
53	TTFMS_12506_A	0.694444	0.478009	0.543915
54	TTFMS_13047	0.333333	0.166667	0.468262
55	TTFMS_13319_A	0.833333	0.520833	0.748352
56	TTFMS_24086_A	0.666667	0.458333	0.845093
57	TTFMS_74158_A	0.277778	0.321759	0.617889
58	TTFMS_4216_B	0.583333	0.395833	0.712463
59	TTFMS_4428_B	1	0.5	0.516327
60	TTFMS_6332_C	0.888889	0.592593	0.723358
61	TTFMS_52929_C	1	0.5	0.516327
62	TTFMS_1128	0.444444	0.333333	0.427704
63	TTFMS_3890	0.5	0.333333	0.592499
64	TTFMS_4144	0.111111	0.166667	0.446503
65	TTFMS_7025	0.833333	0.547454	0.617889
66	TTFMS_16668_A	1	0.667824	0.769592
67	TTFMS_47339_A	0.666667	0.416667	0.76535
68	TTFMS_9706_A	1	0.677083	0.843079
69	TTFMS_12015_A	0.888889	0.628472	0.675018
70	TTFMS_12787_A	1	0.722222	0.889984
71	TTFMS_61178_A	0.805556	0.510417	0.585999
72	TTFMS_1142_A	0.5	0.291667	0.495575
73	TTFMS_6332	0.25	0.177083	0.458221
74	TTFMS_12506	1	0.618056	0.690948
75	TTFMS_645_B	1	0.680556	0.829468
76	TTFMS_3365_A	1	0.715278	0.852814
77	TTFMS_5902_A	0.333333	0.259259	0.630676
78	TTFMS_86674_A	1	0.537037	0.581512
79	TTFMS_7709_A	1	0.65162	0.817169
80	TTFMS_12019_A	1	0.5625	0.53009
81	TTFMS_16351_A	1	0.648148	0.825256
82	TTFMS_48672_A	0.305556	0.313657	0.473694
83	TTFMS_21123	0.888889	0.688657	0.835236
84	TTFMS_29129	1	0.696759	0.778839
85	TTFMS_31374_A	1	0.62037	0.756561
86	TTFMS_34585_A	1	0.678241	0.748352
87	TTFMS_35489_A	0.166667	0.135417	0.214569
88	TTFMS_943_C	1	0.615741	0.656799
89	TTFMS_2155_D	0.333333	0.222222	0.524414
90	TTFMS_1269	0.888889	0.646991	0.743866
91	TTFMS_2323	1	0.648148	0.805481
92	TTFMS_2536	1	0.694444	0.805481
93	TTFMS_6673	1	0.58912	0.623749
94	TTFMS_9265	0.888889	0.574074	0.629883
95	TTFMS_12126	0.611111	0.541667	0.519745
96	TTFMS_14297	1	0.5625	0.53009
97	TTFMS_14769	1	0.717593	0.899109
98	TTFMS_15593	1	0.657407	0.754944
99	TTFMS_16330	1	0.675926	0.757843
100	TTFMS_17049	1	0.715278	0.862427
101	TTFMS_17273	1	0.707176	0.862427
102	TTFMS_18763	1	0.708333	0.907562
103	TTFMS_21702	0.666667	0.40162	0.623749
104	TTFMS_22038	1	0.552083	0.525116
105	TTFMS_23136	1	0.678241	0.815704
106	TTFMS_24759	0.722222	0.53125	0.555634
107	TTFMS_24854	0.666667	0.425926	0.680481
108	TTFMS_25899	0.666667	0.596065	0.835236
109	TTFMS_26818	0.777778	0.583333	0.65332
110	TTFMS_34838	0.277778	0.217593	0.25827
111	TTFMS_35315	0.166667	0.333333	0.572479
112	TTFMS_38115	0.222222	0.148148	0.194824
113	TTFMS_39505	1	0.667824	0.744415
114	TTFMS_48612	1	0.568287	0.53009
115	TTFMS_49171	1	0.609954	0.658173
116	TTFMS_49742	1	0.646991	0.728088
117	TTFMS_54949	1	0.5	0.581543
118	TTFMS_70234	1	0.58912	0.630676
119	TTFMS_70682	0.833333	0.613426	0.713348
120	TTFMS_83636	1	0.688657	0.825256
121	TTFMS_107124	0.888889	0.666667	0.871368
122	TTFMS_116001	0.222222	0.259259	0.767395
123	TTFMS_1872_A	1	0.667824	0.735077
124	TTFMS_3803_A	1	0.574074	0.581512
125	TTFMS_22493	1	0.578704	0.644501
126	TTFMS_35181	1	0.725694	0.889435
127	TTFMS_2225_B	0.388889	0.283565	0.427704
128	TTFMS_3803	1	0.630787	0.68161
129	TTFMS_5919_G	1	0.626157	0.656799
130	TTFMS_10411_A	0.916667	0.670139	0.880737
131	TTFMS_64639	0.666667	0.501157	0.7966
132	TTFMS_13970	1	0.605324	0.685364
133	TTFMS_18077	0.916667	0.675926	0.785217
134	TTFMS_21410	0.75	0.40625	0.337372
135	TTFMS_169962	0.166667	0.208333	0.483124
136	TTFMS_14579	0.25	0.177083	0.294403
137	TTFMS_7863	0.166667	0.1875	0.312561
138	TTFMS_2408	1	0.53125	0.455536
139	TTFMS_2423	1	0.607639	0.590057
140	TTFMS_2440	0.333333	0.166667	0.370605
141	TTFMS_2875	0.333333	0.166667	0.370605
142	TTFMS_3413	0.166667	0.125	0.354218
143	TTFMS_4277	0.333333	0.166667	0.481659
144	TTFMS_6008	0.916667	0.541667	0.51123
145	TTFMS_6551	0	0	0.554688
146	TTFMS_6809	0.166667	0.125	0.194824
147	TTFMS_7328	0.25	0.15625	0.25827
148	TTFMS_7916	0.166667	0.208333	0.387421
149	TTFMS_8404	0.194444	0.165509	0.358887
150	TTFMS_8690	0.333333	0.197917	0.397675
151	TTFMS_9223	0.333333	0.208333	0.468262
152	TTFMS_9241	1	0.628472	0.66748
153	TTFMS_9370	0.333333	0.166667	0.555634
154	TTFMS_10254	1	0.659722	0.805481
155	TTFMS_10374	1	0.53125	0.455536
156	TTFMS_10406	1	0.552083	0.555634
157	TTFMS_10490	0.166667	0.177083	0.294403
158	TTFMS_10783	1	0.552083	0.555634
159	TTFMS_10829	0.916667	0.510417	0.446503
160	TTFMS_11443	1	0.552083	0.516327
161	TTFMS_13757	0.25	0.15625	0.25827
162	TTFMS_14070	0.5	0.34375	0.644501
163	TTFMS_15274	1	0.62037	0.679413
164	TTFMS_15941	0.166667	0.125	0.194824
165	TTFMS_16287	0.666667	0.333333	0.590057
166	TTFMS_16309	0.25	0.21875	0.387421
167	TTFMS_16829	0.333333	0.166667	0.481659
168	TTFMS_17012	1	0.572917	0.581512
169	TTFMS_17770	0.0833333	0.135417	0.214569
170	TTFMS_18005	0.166667	0.125	0.354218
171	TTFMS_18061	1	0.5	0.538788
172	TTFMS_18768_A	0.916667	0.655093	0.768127
173	TTFMS_18874	0.583333	0.322917	0.304688
174	TTFMS_18940	1	0.688657	0.79715
175	TTFMS_19028	1	0.678241	0.748352
176	TTFMS_19183	1	0.688657	0.799347
177	TTFMS_19581	0.666667	0.37037	0.585999
178	TTFMS_19606	1	0.53125	0.516327
179	TTFMS_19726	0.694444	0.498843	0.621552
180	TTFMS_19999	1	0.666667	0.815704
181	TTFMS_20257	0.916667	0.55787	0.559387
182	TTFMS_20704	1	0.592593	0.658173
183	TTFMS_21350	1	0.657407	0.745605
184	TTFMS_21359	0.916667	0.55787	0.60498
185	TTFMS_21408	0.833333	0.636574	0.702209
186	TTFMS_21465	1	0.626157	0.658173
187	TTFMS_21566	0.916667	0.489583	0.371063
188	TTFMS_21690	0.222222	0.148148	0.194824
189	TTFMS_22005	0.333333	0.166667	0.51123
190	TTFMS_22297	0.833333	0.458333	0.358887
191	TTFMS_22448	0.555556	0.37037	0.629211
192	TTFMS_22763	0.277778	0.217593	0.554688
193	TTFMS_23603	0.333333	0.166667	0.581543
194	TTFMS_23861	1	0.646991	0.757843
195	TTFMS_24138	1	0.678241	0.756561
196	TTFMS_24637	0.722222	0.481481	0.371063
197	TTFMS_24655	0.611111	0.498843	0.641327
198	TTFMS_25218	1	0.53125	0.455536
199	TTFMS_25377	1	0.5	0.516327
200	TTFMS_25666	0	0	0.370605
201	TTFMS_25740	0.583333	0.412037	0.519745
202	TTFMS_27219	1	0.574074	0.700897
203	TTFMS_27419	1	0.657407	0.767395
204	TTFMS_27582	1	0.552083	0.60498
205	TTFMS_28065	0.833333	0.537037	0.516327
206	TTFMS_28550	0.888889	0.62037	0.700897
207	TTFMS_28558	1	0.572917	0.629883
208	TTFMS_28599	1	0.58912	0.574921
209	TTFMS_28947	0.555556	0.449074	0.776093
210	TTFMS_29138	0.833333	0.458333	0.358887
211	TTFMS_29414	0.333333	0.166667	0.51123
212	TTFMS_30167	0.194444	0.165509	0.194824
213	TTFMS_30440	1	0.657407	0.795135
214	TTFMS_31436	1	0.568287	0.592499
215	TTFMS_31777	1	0.667824	0.728088
216	TTFMS_32800	1	0.638889	0.690948
217	TTFMS_32817	1	0.568287	0.570282
218	TTFMS_32924	0.527778	0.332176	0.294403
219	TTFMS_33051	1	0.646991	0.677948
220	TTFMS_33367	1	0.59375	0.642303
221	TTFMS_33830	1	0.53125	0.51123
222	TTFMS_33987	0.333333	0.291667	0.555634
223	TTFMS_35758	0.333333	0.314815	0.538788
224	TTFMS_36101	1	0.657407	0.710999
225	TTFMS_36208	1	0.599537	0.581512
226	TTFMS_36577	1	0.707176	0.844543
227	TTFMS_37214	1	0.657407	0.743866
228	TTFMS_37460	1	0.62037	0.69342
229	TTFMS_37492	1	0.552083	0.555634
230	TTFMS_37705	1	0.58912	0.68161
231	TTFMS_37712	1	0.53125	0.455536
232	TTFMS_37745	0.5	0.333333	0.581512
233	TTFMS_37791	1	0.5	0.455536
234	TTFMS_38279	0.472222	0.335648	0.585999
235	TTFMS_38674	1	0.678241	0.76593
236	TTFMS_39124	1	0.626157	0.635712
237	TTFMS_40263	0.166667	0.125	0.194824
238	TTFMS_40919	1	0.667824	0.833771
239	TTFMS_42142	1	0.657407	0.726624
240	TTFMS_44466	0.805556	0.563657	0.611633
241	TTFMS_47148	1	0.659722	0.776093
242	TTFMS_47918	1	0.686343	0.768127
243	TTFMS_48233	0.916667	0.618056	0.65387
244	TTFMS_49083	0.166667	0.208333	0.483124
245	TTFMS_52346	1	0.696759	0.795135
246	TTFMS_56673	1	0.5625	0.629883
247	TTFMS_58410	0.916667	0.584491	0.641327
248	TTFMS_59503	1	0.649306	0.726624
249	TTFMS_66124	0.5	0.486111	0.7659
250	TTFMS_69908	1	0.655093	0.737274
251	TTFMS_79066	1	0.58912	0.679413
252	TTFMS_80614	1	0.58912	0.570282
253	TTFMS_80673	1	0.53125	0.635712
254	TTFMS_98070	1	0.578704	0.570282
255	TTFMS_100911	1	0.667824	0.748352
256	TTFMS_105257	1	0.662037	0.780304
257	TTFMS_105281	1	0.704861	0.835236
258	TTFMS_108479	1	0.53125	0.455536
259	TTFMS_112636	1	0.574074	0.675018
260	TTFMS_113278	1	0.675926	0.759308
261	TTFMS_138960	1	0.666667	0.786682
262	TTFMS_157055	0.888889	0.604167	0.76535
263	TTFMS_2911	0.916667	0.646991	0.694305
264	TTFMS_5568	1	0.572917	0.581512
265	TTFMS_8003	0.5	0.291667	0.42746
266	TTFMS_9567	0.833333	0.458333	0.358887
267	TTFMS_24004	0.472222	0.422454	0.675018
268	TTFMS_25975	0.5	0.291667	0.42746
269	TTFMS_27379	0.916667	0.489583	0.371063
270	TTFMS_32124	0.166667	0.346065	0.543915
271	TTFMS_33897	1	0.5	0.375
272	TTFMS_57104	1	0.609954	0.694305
273	TTFMS_132991	1	0.62037	0.636292
274	TTFMS_5865_A	NA	NA	NA
275	TTFMS_8003_A	1	0.65162	0.817169
276	TTFMS_8383_A	0.722222	0.644676	0.809692
277	TTFMS_8436_A	0.777778	0.59375	0.721893
278	TTFMS_9539_A	1	0.686343	0.861877
279	TTFMS_9567_A	1	0.53125	0.455536
280	TTFMS_10564_A	0.0833333	0.0729167	0.110321
281	TTFMS_23875_A	1	0.6875	0.862427
282	TTFMS_31212_A	1	0.5625	0.642303
283	TTFMS_32124_A	1	0.599537	0.581512
284	TTFMS_50002_A	1	0.657407	0.712463
285	TTFMS_57104_A	1	0.659722	0.815704
286	TTFMS_93752_A	1	0.615741	0.635712
287	TTFMS_132991_A	1	0.715278	0.852814
288	TTFMS_5568_A	0.777778	0.667824	0.737274
289	TTFMS_8443_B	0.166667	0.375	0.581512
290	TTFMS_16253_B	0.222222	0.37037	0.694305
291	TTFMS_25975_B	1	0.62037	0.680481
292	TTFMS_71442_B	0.722222	0.568287	0.51123
293	TTFMS_53436	0.916667	0.644676	0.668427
294	TTFMS_16253	1	0.688657	0.778839
295	TTFMS_49759	0.333333	0.166667	0.554688
296	TTFMS_1084	0.666667	0.333333	0.554688
297	TTFMS_190	0.333333	0.166667	0.51123
298	TTFMS_202	0.194444	0.165509	0.194824
299	TTFMS_18634	0.5	0.385417	0.443176
300	TTFMS_64575	1	0.659722	0.844543
301	TTFMS_1251_B	0.5	0.4375	0.67804
302	TTFMS_2693_A	1	0.646991	0.700897
303	TTFMS_5507	NA	NA	NA
304	TTFMS_5218	0	0	0.304688
305	TTFMS_16412	0	0	0.375
306	TTFMS_11517	1	0.685185	0.871368
307	TTFMS_19569	0.333333	0.25	0.473694
308	TTFMS_24627	1	0.630787	0.746887
309	TTFMS_32041_A	0.805556	0.5625	0.60498
310	TTFMS_34983	0.333333	0.240741	0.642303
311	TTFMS_5107	0.916667	0.635417	0.795135
312	TTFMS_9273	0.666667	0.427083	0.629211
313	TTFMS_18489	1	0.696759	0.844543
314	TTFMS_5339	0.333333	0.375	0.743866
315	TTFMS_5339_B	1	0.58912	0.617889
316	TTFMS_30069	0.222222	0.148148	0.468262
317	TTFMS_1609	0.222222	0.148148	0.194824
318	TTFMS_3314_A	0.166667	0.125	0.194824
319	TTFMS_7179	0.416667	0.34375	0.629883
320	TTFMS_7355	0	0.208333	0.66748
321	TTFMS_15857	0.166667	0.239583	0.641327
322	TTFMS_1131_C	1	0.685185	0.825256
323	TTFMS_5914_C	0.916667	0.599537	0.644501
324	TTFMS_12326	1	0.686343	0.843628
325	TTFMS_2268_B	0.777778	0.657407	0.708069
326	TTFMS_2268_C	1	0.59375	0.733215
327	TTFMS_2268_D	NA	NA	NA
328	TTFMS_363_A	1	0.678241	0.852814
329	TTFMS_363_B	NA	NA	NA
330	TTFMS_26919_A	1	0.662037	0.780304
331	TTFMS_513	0.555556	0.474537	0.788879
332	TTFMS_7747_B	1	0.62037	0.648712
333	TTFMS_15734	0.333333	0.425926	0.754944
334	TTFMS_18747	1	0.722222	0.861877
335	TTFMS_56867_A	1	0.638889	0.700897
336	TTFMS_1845	1	0.686343	0.778839
337	TTFMS_17697	0.444444	0.511574	0.852814
338	TTFMS_20793	NA	NA	NA
339	TTFMS_40450	0.833333	0.55787	0.60498
340	TTFMS_1452_A	1	0.686343	0.745605
341	TTFMS_2109	0.777778	0.552083	0.690399
342	TTFMS_29043_A	0.111111	0.166667	0.677948
343	TTFMS_16427	0	0	0.358887
344	TTFMS_21122_A	0.583333	0.510417	0.658173
345	TTFMS_20893	1	0.657407	0.705109
346	TTFMS_19685	0.888889	0.623843	0.642303
347	TTFMS_21950_A	1	0.646991	0.677948
348	TTFMS_105	1	0.678241	0.817169
349	TTFMS_4713	0.888889	0.564815	0.617889
350	TTFMS_10117	1	0.659722	0.723358
351	TTFMS_15839	0.333333	0.208333	0.387421
352	TTFMS_23075	0.416667	0.239583	0.194824
353	TTFMS_20265	0.777778	0.425926	0.495575
354	TTFMS_18747_A	1	0.572917	0.658173
355	TTFMS_30096	0.166667	0.125	0.194824
356	TTFMS_44209	0.833333	0.547454	0.581543
357	TTFMS_51711	0.333333	0.208333	0.483124
358	TTFMS_46405	0.25	0.15625	0.337372
359	TTFMS_12061_A	0.277778	0.395833	0.538788
360	TTFMS_7419	1	0.583333	0.629883
361	TTFMS_15873	0.0833333	0.0729167	0.110321
362	TTFMS_25441	1	0.5	0.581543
363	TTFMS_33397	0.166667	0.208333	0.60498
364	TTFMS_4297	0.583333	0.385417	0.675018
365	TTFMS_36623	0.111111	0.0925926	0.427704
366	TTFMS_1909	1	0.537037	0.635712
367	TTFMS_5677	0.333333	0.166667	0.481659
368	TTFMS_12713	0.888889	0.537037	0.658173
369	TTFMS_691	0.833333	0.458333	0.358887
370	TTFMS_12008	1	0.552083	0.555634
371	TTFMS_7132	1	0.5	0.516327
372	TTFMS_18650	0.333333	0.166667	0.214569
373	TTFMS_30963	1	0.583333	0.594543
374	TTFMS_1712	1	0.626157	0.648712
375	TTFMS_4284	1	0.678241	0.778839
376	TTFMS_9406_A	1	0.552083	0.516327
377	TTFMS_21044	1	0.657407	0.726624
378	TTFMS_5302	0.666667	0.333333	0.481659
379	TTFMS_8109	0.472222	0.472222	0.665741
380	TTFMS_9448	0.694444	0.609954	0.644501
381	TTFMS_22022	1	0.611111	0.741486
382	TTFMS_9448_B	0.777778	0.574074	0.629883
383	TTFMS_23259_A	1	0.53125	0.516327
384	TTFMS_13572	1	0.715278	0.843079
385	TTFMS_14084	1	0.636574	0.69342
386	TTFMS_19215	1	0.630787	0.68161
387	TTFMS_32604	1	0.58912	0.581512
388	TTFMS_49689	0.888889	0.53125	0.570282
389	TTFMS_32576_A	1	0.574074	0.581512
390	TTFMS_32576	1	0.667824	0.735077
391	TTFMS_7292	1	0.583333	0.629883
392	TTFMS_8801	1	0.686343	0.786682
393	TTFMS_19062	1	0.572917	0.581512
394	TTFMS_34187	1	0.62037	0.636292
395	TTFMS_15310	1	0.667824	0.718964
396	TTFMS_21245	1	0.725694	0.843079
397	TTFMS_112008	0.75	0.510417	0.644501
398	TTFMS_31003	1	0.555556	0.629883
399	TTFMS_1450	1	0.665509	0.726624
400	TTFMS_1951_A	0.888889	0.585648	0.724915
401	TTFMS_2262	1	0.675926	0.730286
402	TTFMS_21509	1	0.59375	0.648712
403	TTFMS_42137	1	0.675926	0.776093
404	TTFMS_48564_A	1	0.696759	0.786682
405	TTFMS_5043_A	1	0.604167	0.654602
406	TTFMS_16471	1	0.649306	0.686829
407	TTFMS_21250	NA	NA	NA
408	TTFMS_30134	NA	NA	NA
409	TTFMS_32723	0.444444	0.363426	0.612122
410	TTFMS_3314_B	1	0.678241	0.785217
411	TTFMS_7730	0.916667	0.697917	0.889984
412	TTFMS_19309	1	0.715278	0.862427
413	TTFMS_20256	1	0.572917	0.711914
414	TTFMS_20256_A	1	0.725694	0.861877
415	TTFMS_6150	0.888889	0.572917	0.592499
416	TTFMS_6445	1	0.670139	0.844543
417	TTFMS_6445_A	1	0.568287	0.51123
418	TTFMS_29109	0.888889	0.707176	0.809143
419	TTFMS_50625	1	0.667824	0.815155
420	TTFMS_7401	0	0	0.375
421	TTFMS_7401_A	0.333333	0.166667	0.370605
422	TTFMS_7401_B	0.166667	0.177083	0.294403
423	TTFMS_8133	1	0.609954	0.679413
424	TTFMS_13110	0.805556	0.659722	0.788879
425	TTFMS_37158	0	0.208333	0.468262
426	TTFMS_24099	0.166667	0.125	0.455536
427	TTFMS_24099_A	0.888889	0.512731	0.446503
428	TTFMS_1719	0.166667	0.125	0.427704
429	TTFMS_1908	0.666667	0.333333	0.510468
430	TTFMS_11027	1	0.657407	0.694305
431	TTFMS_43165	0.583333	0.399306	0.547089
432	TTFMS_48992	0.777778	0.62037	0.694305
433	TTFMS_1131_B	1	0.537037	0.455536
434	TTFMS_29001	1	0.630787	0.68161
435	TTFMS_34122	1	0.675926	0.817169
436	TTFMS_724	0.111111	0.333333	0.455536
437	TTFMS_2428	0.305556	0.304398	0.337372
438	TTFMS_20131	1	0.53125	0.455536
439	TTFMS_98957	1	0.646991	0.723358
440	TTFMS_45949	0.388889	0.347222	0.443176
441	TTFMS_2658	0.0833333	0.0729167	0.110321
442	TTFMS_2658_B	0.916667	0.628472	0.686829
443	TTFMS_2658_C	1	0.649306	0.778839
444	TTFMS_2658_D	1	0.657407	0.726624
445	TTFMS_2658_E	0.111111	0.333333	0.644501
446	TTFMS_6905	0	0	0.468262
447	TTFMS_10775	1	0.694444	0.789429
448	TTFMS_12515	1	0.646991	0.786682
449	TTFMS_84463	1	0.572917	0.581512
450	TTFMS_2762	0	0.166667	0.370605
451	TTFMS_2762_A	1	0.574074	0.53009
452	TTFMS_16026_B	NA	NA	NA
453	TTFMS_56545	1	0.646991	0.670227
454	TTFMS_62889	1	0.657407	0.737274
455	TTFMS_63882_B	0.111111	0.166667	0.214569
456	TTFMS_5285_A	0.111111	0.0925926	0.294403
457	TTFMS_17870	0.0833333	0.15625	0.555634
458	TTFMS_30360	0.333333	0.322917	0.60498
459	TTFMS_47120	1	0.583333	0.66629
460	TTFMS_78957	0.583333	0.443287	0.635712
461	TTFMS_36300	1	0.609954	0.69342
462	TTFMS_108586	0.916667	0.62037	0.700897
463	TTFMS_20492	1	0.696759	0.804016
464	TTFMS_39177	0.444444	0.425926	0.702209
465	TTFMS_66192	0	0	0.370605
466	TTFMS_97027_A	1	0.555556	0.525116
467	TTFMS_20897	0.805556	0.659722	0.815704
468	TTFMS_19114_A	0.722222	0.537037	0.555634
469	TTFMS_9308_A	1	0.604167	0.654602
470	TTFMS_53566	0.833333	0.613426	0.809692
471	TTFMS_43212	0.888889	0.670139	0.809143
472	TTFMS_14880_B	1	0.649306	0.712463
473	TTFMS_43027	1	0.609954	0.718964
474	TTFMS_9251	1	0.552083	0.581543
475	TTFMS_11813	0.555556	0.425926	0.723358
476	TTFMS_38938	0.166667	0.208333	0.538788
477	TTFMS_6318_A	0.833333	0.458333	0.358887
478	TTFMS_5734	0.916667	0.630787	0.690948
479	TTFMS_7997_B	0.694444	0.552083	0.570282
480	TTFMS_21950	0.666667	0.37037	0.455536
481	TTFMS_21950_B	1	0.574074	0.53009
482	TTFMS_41348	0.694444	0.552083	0.560852
483	TTFMS_19665	0.444444	0.37037	0.733215
484	TTFMS_63882_C	0.916667	0.489583	0.371063
485	TTFMS_13492	0.666667	0.333333	0.404114
486	TTFMS_18492	0.888889	0.578704	0.726624
487	TTFMS_18492_A	1	0.634259	0.825256
488	TTFMS_18493	0.805556	0.523148	0.675018
489	TTFMS_23173	1	0.699074	0.880737
490	TTFMS_1144	0.888889	0.574074	0.769592
491	TTFMS_6558	1	0.53125	0.455536
492	TTFMS_1819_A	0.333333	0.208333	0.483124
493	TTFMS_1819_B	0.0833333	0.0729167	0.110321
494	TTFMS_3342	0.666667	0.333333	0.581543
495	TTFMS_9441	0.388889	0.467593	0.754944
496	TTFMS_11376	0.555556	0.40625	0.559387
497	TTFMS_11504	0.888889	0.592593	0.711914
498	TTFMS_34143	1	0.599537	0.636292
499	TTFMS_43345	1	0.586806	0.570282
500	TTFMS_1345_D	0.833333	0.626157	0.636292
501	TTFMS_2390_B	0.666667	0.407407	0.66748
502	TTFMS_39491	0.472222	0.304398	0.371063
503	TTFMS_1412_A	0.638889	0.533565	0.543915
504	TTFMS_1412_D	0.638889	0.547454	0.547089
505	TTFMS_45609_B	0.166667	0.177083	0.294403
506	TTFMS_4284_A	0.444444	0.37037	0.510468
507	TTFMS_17028	1	0.552083	0.516327
508	TTFMS_17607_A	1	0.665509	0.757843
509	TTFMS_4128_A	1	0.605324	0.623749
510	TTFMS_609	NA	NA	NA
511	TTFMS_19	0.777778	0.530093	0.702209
512	TTFMS_20	1	0.657407	0.74588
513	TTFMS_21	1	0.688657	0.845093
514	TTFMS_22	1	0.599537	0.630676
515	TTFMS_23	1	0.696759	0.871918
516	TTFMS_24	0.333333	0.166667	0.370605
517	TTFMS_25	1	0.665509	0.710999
518	TTFMS_26	0.666667	0.388889	0.538788
519	TTFMS_27	0.916667	0.707176	0.833221
520	TTFMS_28	0.222222	0.222222	0.60498
521	TTFMS_29	1	0.696759	0.815704
522	TTFMS_30	1	0.572917	0.581512
523	TTFMS_31	0	0	0.468262
524	TTFMS_32	1	0.611111	0.776184
525	TTFMS_33	0.416667	0.239583	0.214569
526	TTFMS_34	1	0.649306	0.743866
527	TTFMS_35	0.805556	0.491898	0.468262
528	TTFMS_36	0.416667	0.510417	0.644501
529	TTFMS_37	1	0.578704	0.554688
530	TTFMS_38	1	0.599537	0.636292
531	TTFMS_39	1	0.649306	0.776184
532	TTFMS_40	0.194444	0.438657	0.570282
533	TTFMS_41	0.111111	0.217593	0.294403
534	TTFMS_42	0.222222	0.203704	0.68161
535	TTFMS_43	0.416667	0.552083	0.716766
536	TTFMS_44	1	0.646991	0.675018
537	TTFMS_45	0.916667	0.675926	0.757843
538	TTFMS_46	1	0.717593	0.862427
539	TTFMS_47	0.722222	0.594907	0.712463
540	TTFMS_48	1	0.667824	0.758759
541	TTFMS_49	1	0.657407	0.721893
542	TTFMS_50	0.194444	0.228009	0.312561
543	TTFMS_51	1	0.59375	0.815155
544	TTFMS_52	1	0.641204	0.758759
545	TTFMS_53	1	0.605324	0.636292
546	TTFMS_1116	0.166667	0.125	0.51123
547	TTFMS_11960	0.555556	0.314815	0.358887
548	TTFMS_12828	1	0.541667	0.51123
549	TTFMS_15094	0.333333	0.208333	0.370605
550	TTFMS_9173	0.166667	0.125	0.194824
551	TTFMS_5600_B	0	0.148148	0.194824
552	TTFMS_53464	1	0.541667	0.635712
553	TTFMS_17457	0.638889	0.387731	0.304688
554	TTFMS_26274	0.666667	0.552083	0.644501
555	TTFMS_4496_A	1	0.5625	0.581512
556	TTFMS_7303	1	0.5	0.642303
557	TTFMS_25156	1	0.666667	0.776184
558	TTFMS_47777	1	0.611111	0.69342
559	TTFMS_73176	0	0.166667	0.51123
560	TTFMS_5017	1	0.615741	0.745605
561	TTFMS_15181	0.222222	0.203704	0.592499
562	TTFMS_24070	0.166667	0.125	0.51123
563	TTFMS_33242	0.333333	0.166667	0.304688
564	TTFMS_25821	1	0.541667	0.51123
565	TTFMS_2453	0.666667	0.333333	0.581543
566	TTFMS_2825	0.666667	0.416667	0.679413
567	TTFMS_1020	0.666667	0.37037	0.677948
568	TTFMS_4337	0.333333	0.166667	0.214569
569	TTFMS_13026	1	0.541667	0.694305
570	TTFMS_19525	1	0.568287	0.516327
571	TTFMS_30447	0.888889	0.574074	0.66748
572	TTFMS_39140	1	0.578704	0.554688
573	TTFMS_92516	0.666667	0.37037	0.585999
574	TTFMS_114368	1	0.5	0.455536
575	TTFMS_11931	0.694444	0.572917	0.644501
576	TTFMS_143862	1	0.685185	0.815155
577	TTFMS_37692	0.916667	0.552083	0.570282
578	TTFMS_8385	0.222222	0.148148	0.194824
579	TTFMS_14385	0.166667	0.125	0.455536
580	TTFMS_30111	0.833333	0.458333	0.358887
581	TTFMS_10689	0.555556	0.37037	0.641327
582	TTFMS_17070	0.277778	0.217593	0.554688
583	TTFMS_653	0.333333	0.166667	0.581543
584	TTFMS_6788	1	0.646991	0.733215
585	TTFMS_5203	0.722222	0.481481	0.371063
586	TTFMS_3811	0.722222	0.5625	0.668427
587	TTFMS_18768	0.388889	0.467593	0.743866
588	TTFMS_2731	0.333333	0.166667	0.214569
589	TTFMS_11074	1	0.53125	0.455536
