# Supplementary material for: Genome-wide identification and characterization of functionally relevant microsatellite markers from transcription factor genes of Tea (Camellia sinensis (L.) O. Kuntze)
Source: Sci Rep. 2022 Jan 7;12:201. doi: 10.1038/s41598-021-03848-x (PMC8742041; doi:10.1038/s41598-021-03848-x)
Supplement: Supplementary file 3 — Supplementary Information 3. [file 41598_2021_3848_MOESM3_ESM.xlsx]

## Sheet: Sheet1
Research Article
Genome-wide identification and characterization of functionally relevant microsatellite markers from transcription factor genes of Tea (Camellia sinensis (L.) O. Kuntze)
Rajni Parmara,b, Romit Setha, Ram Kumar Sharmaa,b*
aBiotechnology Department, CSIR-Institute of Himalayan Bioresource Technology (CSIR-IHBT), Palampur, Himachal Pradesh, 176061, India, bAcademy of Scientific and Innovative Research (AcSIR), CSIR-HRDC Campus, Ghaziabad, Uttar Pradesh- 201 002, India.
Supplementary file 2: Details of 402 core set of TF-SSR markers identified on the basis of PIC, number of alleles, PI and Pisibs (https://www.ihbt.res.in/en/miscellaneous/genomic-resources)
S.No.	Marker Id	PIC	Number of alleles	PI	PIsibs
1	TTFMS_2113	0.871918	12	0.00756836	0.283142
2	TTFDMS_26427	0.862427	11	0.00756836	0.283142
3	TTFMS_19309	0.862427	11	0.00756836	0.283142
4	TTFMS_17273	0.862427	14	0.00756836	0.283142
5	TTFMS_132991_A	0.852814	10	0.00756836	0.283142
6	TTFMS_8003_A	0.817169	10	0.00756836	0.283142
7	TTFMS_19183	0.799347	8	0.00756836	0.283142
8	TTFDMS_39438	0.79715	3	0.00756836	0.283142
9	TTFMS_105257	0.780304	10	0.00756836	0.283142
10	TTFMS_26919_A	0.780304	11	0.00756836	0.283142
11	TTFMS_2658_C	0.778839	7	0.00756836	0.283142
12	TTFMS_113278	0.759308	7	0.00756836	0.283142
13	TTFMS_100911	0.748352	9	0.00756836	0.283142
14	TTFMS_7597	0.74588	5	0.00756836	0.283142
15	TTFDMS_67364	0.745605	5	0.00756836	0.283142
16	TTFMS_2268_C	0.733215	7	0.00756836	0.283142
17	TTFMS_20893	0.705109	7	0.00756836	0.283142
18	TTFMS_32800	0.690948	8	0.00756836	0.283142
19	TTFMS_39140	0.554688	3	0.00756836	0.283142
20	TTFMS_14769	0.899109	17	0.00942993	0.287514
21	TTFMS_10411_A	0.880737	11	0.00942993	0.287514
22	TTFMS_23173	0.880737	13	0.00942993	0.287514
23	TTFMS_5331	0.862427	12	0.00942993	0.287514
24	TTFMS_9539_A	0.861877	10	0.00942993	0.287514
25	TTFMS_20256_A	0.861877	12	0.00942993	0.287514
26	TTFMS_18489	0.844543	10	0.00942993	0.287514
27	TTFMS_6445	0.844543	11	0.00942993	0.287514
28	TTFMS_21245	0.843079	8	0.00942993	0.287514
29	TTFMS_3365	0.843079	9	0.00942993	0.287514
30	TTFMS_22978	0.835236	9	0.00942993	0.287514
31	TTFMS_105281	0.835236	9	0.00942993	0.287514
32	TTFMS_40919	0.833771	8	0.00942993	0.287514
33	TTFMS_105	0.817169	9	0.00942993	0.287514
34	TTFMS_7709_A	0.817169	12	0.00942993	0.287514
35	TTFMS_23136	0.815704	8	0.00942993	0.287514
36	TTFMS_1153_C	0.815704	8	0.00942993	0.287514
37	TTFMS_17457	0.815704	9	0.00942993	0.287514
38	TTFMS_43212	0.809143	10	0.00942993	0.287514
39	TTFMS_2536	0.805481	9	0.00942993	0.287514
40	TTFMS_20492	0.804016	6	0.00942993	0.287514
41	TTFMS_30440	0.795135	6	0.00942993	0.287514
42	TTFMS_52346	0.795135	6	0.00942993	0.287514
43	TTFMS_8801	0.786682	7	0.00942993	0.287514
44	TTFMS_18077	0.785217	6	0.00942993	0.287514
45	TTFMS_3314_B	0.785217	6	0.00942993	0.287514
46	TTFMS_29129	0.778839	8	0.00942993	0.287514
47	TTFMS_4284	0.778839	10	0.00942993	0.287514
48	TTFMS_47148	0.776093	6	0.00942993	0.287514
49	TTFMS_42137	0.776093	8	0.00942993	0.287514
50	TTFMS_27419	0.767395	9	0.00942993	0.287514
51	TTFMS_3254	0.757843	6	0.00942993	0.287514
52	TTFMS_23861	0.757843	6	0.00942993	0.287514
53	TTFMS_31374_A	0.756561	7	0.00942993	0.287514
54	TTFDMS_42892	0.755096	7	0.00942993	0.287514
55	TTFMS_19028	0.748352	6	0.00942993	0.287514
56	TTFMS_24627	0.746887	5	0.00942993	0.287514
57	TTFMS_6788	0.733215	6	0.00942993	0.287514
58	TTFMS_2262	0.730286	6	0.00942993	0.287514
59	TTFMS_31777	0.728088	9	0.00942993	0.287514
60	TTFMS_43027	0.718964	5	0.00942993	0.287514
61	TTFMS_12506	0.690948	7	0.00942993	0.287514
62	TTFMS_2658_B	0.686829	5	0.00942993	0.287514
63	TTFMS_1264	0.686829	5	0.00942993	0.287514
64	TTFMS_13970	0.685364	4	0.00942993	0.287514
65	TTFMS_37705	0.68161	5	0.00942993	0.287514
66	TTFMS_29001	0.68161	8	0.00942993	0.287514
67	TTFMS_21950_A	0.677948	4	0.00942993	0.287514
68	TTFDMS_25118	0.66748	4	0.00942993	0.287514
69	TTFDMS_23789	0.658173	4	0.00942993	0.287514
70	TTFMS_7747_B	0.648712	9	0.00942993	0.287514
71	TTFMS_33367	0.642303	5	0.00942993	0.287514
72	TTFMS_34143	0.636292	5	0.00942993	0.287514
73	TTFMS_70234	0.630676	7	0.00942993	0.287514
74	TTFMS_8309	0.630676	9	0.00942993	0.287514
75	TTFMS_4128_A	0.623749	4	0.00942993	0.287514
76	TTFMS_31436	0.592499	4	0.00942993	0.287514
77	TTFMS_36208	0.581512	4	0.00942993	0.287514
78	TTFMS_3803_A	0.581512	5	0.00942993	0.287514
79	TTFMS_32124_A	0.581512	7	0.00942993	0.287514
80	TTFMS_7374	0.554688	4	0.00942993	0.287514
81	TTFDMS_299	0.543915	3	0.00942993	0.287514
82	TTFMS_21950_B	0.53009	4	0.00942993	0.287514
83	TTFMS_19606	0.516327	3	0.00942993	0.287514
84	TTFMS_25821	0.51123	3	0.00942993	0.287514
85	TTFMS_18747	0.861877	9	0.00983965	0.288174
86	TTFMS_9706_A	0.843079	12	0.00983965	0.288174
87	TTFMS_1131_C	0.825256	6	0.00983965	0.288174
88	TTFMS_19999	0.815704	7	0.00983965	0.288174
89	TTFMS_143862	0.815155	7	0.00983965	0.288174
90	TTFMS_2323	0.805481	8	0.00983965	0.288174
91	TTFMS_64639	0.7966	7	0.00983965	0.288174
92	TTFMS_20704	0.658173	3	0.00983965	0.288174
93	TTFMS_17049	0.862427	13	0.0115356	0.291946
94	TTFMS_64575	0.844543	9	0.0115356	0.291946
95	TTFMS_36577	0.844543	9	0.0115356	0.291946
96	TTFMS_12326	0.843628	11	0.0115356	0.291946
97	TTFMS_13572	0.843079	9	0.0115356	0.291946
98	TTFMS_645_B	0.829468	12	0.0115356	0.291946
99	TTFMS_34122	0.817169	10	0.0115356	0.291946
100	TTFMS_20897	0.815704	8	0.0115356	0.291946
101	TTFMS_29109	0.809143	10	0.0115356	0.291946
102	TTFMS_10254	0.805481	7	0.0115356	0.291946
103	TTFMS_10775	0.789429	9	0.0115356	0.291946
104	TTFMS_16253	0.778839	7	0.0115356	0.291946
105	TTFMS_47918	0.768127	6	0.0115356	0.291946
106	TTFMS_38674	0.76593	6	0.0115356	0.291946
107	TTFMS_157055	0.76535	9	0.0115356	0.291946
108	TTFMS_1701	0.758759	6	0.0115356	0.291946
109	TTFMS_16351	0.758759	7	0.0115356	0.291946
110	TTFMS_27095	0.758759	9	0.0115356	0.291946
111	TTFMS_17607_A	0.757843	7	0.0115356	0.291946
112	TTFMS_16330	0.757843	10	0.0115356	0.291946
113	TTFMS_15593	0.754944	8	0.0115356	0.291946
114	TTFMS_42746	0.748352	7	0.0115356	0.291946
115	TTFMS_34585_A	0.748352	9	0.0115356	0.291946
116	TTFMS_39505	0.744415	9	0.0115356	0.291946
117	TTFMS_1269	0.743866	6	0.0115356	0.291946
118	TTFMS_4496	0.743866	6	0.0115356	0.291946
119	TTFMS_37214	0.743866	7	0.0115356	0.291946
120	TTFMS_69908	0.737274	5	0.0115356	0.291946
121	TTFMS_62889	0.737274	5	0.0115356	0.291946
122	TTFMS_1872_A	0.735077	4	0.0115356	0.291946
123	TTFMS_32576	0.735077	5	0.0115356	0.291946
124	TTFMS_49742	0.728088	7	0.0115356	0.291946
125	TTFMS_42142	0.726624	5	0.0115356	0.291946
126	TTFMS_21044	0.726624	5	0.0115356	0.291946
127	TTFMS_59503	0.726624	6	0.0115356	0.291946
128	TTFMS_1450	0.726624	6	0.0115356	0.291946
129	TTFMS_17320	0.723358	6	0.0115356	0.291946
130	TTFMS_98957	0.723358	6	0.0115356	0.291946
131	TTFMS_70682	0.713348	6	0.0115356	0.291946
132	TTFMS_50002_A	0.712463	7	0.0115356	0.291946
133	TTFMS_14880_B	0.712463	8	0.0115356	0.291946
134	TTFMS_12394	0.710999	5	0.0115356	0.291946
135	TTFMS_36101	0.710999	5	0.0115356	0.291946
136	TTFMS_21408	0.702209	6	0.0115356	0.291946
137	TTFMS_108586	0.700897	5	0.0115356	0.291946
138	TTFMS_28550	0.700897	6	0.0115356	0.291946
139	TTFMS_56867_A	0.700897	8	0.0115356	0.291946
140	TTFMS_57104	0.694305	4	0.0115356	0.291946
141	TTFMS_11027	0.694305	4	0.0115356	0.291946
142	TTFMS_36300	0.69342	6	0.0115356	0.291946
143	TTFMS_16471	0.686829	5	0.0115356	0.291946
144	TTFMS_3803	0.68161	8	0.0115356	0.291946
145	TTFMS_25975_B	0.680481	6	0.0115356	0.291946
146	TTFMS_15274	0.679413	5	0.0115356	0.291946
147	TTFDMS_17254	0.677948	4	0.0115356	0.291946
148	TTFMS_33051	0.677948	5	0.0115356	0.291946
149	TTFMS_73176	0.675018	4	0.0115356	0.291946
150	TTFMS_56545	0.670227	5	0.0115356	0.291946
151	TTFMS_53436	0.668427	5	0.0115356	0.291946
152	TTFMS_31374	0.66748	4	0.0115356	0.291946
153	TTFMS_9241	0.66748	5	0.0115356	0.291946
154	TTFMS_49171	0.658173	4	0.0115356	0.291946
155	TTFMS_5919_G	0.656799	6	0.0115356	0.291946
156	TTFMS_9308_A	0.654602	6	0.0115356	0.291946
157	TTFMS_5043_A	0.654602	8	0.0115356	0.291946
158	TTFMS_21509	0.648712	6	0.0115356	0.291946
159	TTFMS_22493	0.644501	4	0.0115356	0.291946
160	TTFMS_34187	0.636292	5	0.0115356	0.291946
161	TTFMS_132991	0.636292	6	0.0115356	0.291946
162	TTFMS_78957	0.635712	4	0.0115356	0.291946
163	TTFMS_7419	0.629883	4	0.0115356	0.291946
164	TTFMS_56673	0.629883	4	0.0115356	0.291946
165	TTFMS_6673	0.623749	4	0.0115356	0.291946
166	TTFMS_27582	0.60498	4	0.0115356	0.291946
167	TTFMS_2423	0.590057	3	0.0115356	0.291946
168	TTFMS_44209	0.581543	3	0.0115356	0.291946
169	TTFMS_9251	0.581543	3	0.0115356	0.291946
170	TTFMS_1506_A	0.581512	4	0.0115356	0.291946
171	TTFMS_4496_A	0.581512	4	0.0115356	0.291946
172	TTFMS_32817	0.570282	4	0.0115356	0.291946
173	TTFMS_98070	0.570282	4	0.0115356	0.291946
174	TTFMS_43345	0.570282	4	0.0115356	0.291946
175	TTFMS_11376	0.559387	4	0.0115356	0.291946
176	TTFMS_37492	0.555634	3	0.0115356	0.291946
177	TTFMS_12828	0.51123	3	0.0115356	0.291946
178	TTFMS_12787_A	0.889984	15	0.0125989	0.293966
179	TTFMS_11517	0.871368	12	0.0125989	0.293966
180	TTFMS_16351_A	0.825256	9	0.0125989	0.293966
181	TTFMS_41096	0.823792	6	0.0125989	0.293966
182	TTFMS_15783	0.815155	6	0.0125989	0.293966
183	TTFMS_138960	0.786682	7	0.0125989	0.293966
184	TTFMS_1144	0.769592	7	0.0125989	0.293966
185	TTFMS_17070	0.741486	6	0.0125989	0.293966
186	TTFMS_24854	0.680481	5	0.0125989	0.293966
187	TTFMS_7303	0.642303	4	0.0125989	0.293966
188	TTFMS_31003	0.629883	3	0.0125989	0.293966
189	TTFMS_21702	0.623749	3	0.0125989	0.293966
190	TTFMS_86674_A	0.581512	3	0.0125989	0.293966
191	TTFMS_5017	0.745605	4	0.0133102	0.294994
192	TTFMS_4862	0.843628	13	0.0133362	0.296303
193	TTFMS_48564_A	0.786682	9	0.0133362	0.296303
194	TTFMS_20453	0.776184	8	0.0133362	0.296303
195	TTFMS_16668_A	0.769592	5	0.0133362	0.296303
196	TTFMS_24138	0.756561	6	0.0133362	0.296303
197	TTFMS_15310	0.718964	5	0.0133362	0.296303
198	TTFMS_79066	0.679413	5	0.0133362	0.296303
199	TTFMS_48233	0.65387	6	0.0133362	0.296303
200	TTFMS_1712	0.648712	8	0.0133362	0.296303
201	TTFMS_32576_A	0.581512	4	0.0133362	0.296303
202	TTFMS_28599	0.574921	3	0.0133362	0.296303
203	TTFMS_10783	0.555634	3	0.0133362	0.296303
204	TTFMS_12008	0.555634	3	0.0133362	0.296303
205	TTFMS_2762_A	0.53009	4	0.0133362	0.296303
206	TTFMS_97027_A	0.525116	5	0.0133362	0.296303
207	TTFMS_11443	0.516327	3	0.0133362	0.296303
208	TTFMS_363_A	0.852814	7	0.0138855	0.29644
209	TTFMS_25899	0.835236	14	0.0138855	0.29644
210	TTFMS_83636	0.825256	8	0.0138855	0.29644
211	TTFMS_513	0.788879	7	0.0138855	0.29644
212	TTFMS_1845	0.778839	8	0.0138855	0.29644
213	TTFMS_1452_A	0.745605	5	0.0138855	0.29644
214	TTFMS_107	0.702209	6	0.0138855	0.29644
215	TTFMS_2693_A	0.700897	6	0.0138855	0.29644
216	TTFMS_2911	0.694305	4	0.0138855	0.29644
217	TTFMS_37460	0.69342	6	0.0138855	0.29644
218	TTFMS_18493	0.675018	4	0.0138855	0.29644
219	TTFMS_8109	0.665741	6	0.0138855	0.29644
220	TTFMS_22755	0.656799	5	0.0138855	0.29644
221	TTFMS_653	0.656799	5	0.0138855	0.29644
222	TTFMS_9448	0.644501	4	0.0138855	0.29644
223	TTFMS_19685	0.642303	5	0.0138855	0.29644
224	TTFMS_31212_A	0.642303	5	0.0138855	0.29644
225	TTFMS_58410	0.641327	5	0.0138855	0.29644
226	TTFMS_4792	0.636292	6	0.0138855	0.29644
227	TTFMS_39124	0.635712	4	0.0138855	0.29644
228	TTFMS_9448_B	0.629883	4	0.0138855	0.29644
229	TTFMS_28558	0.629883	5	0.0138855	0.29644
230	TTFMS_32041_A	0.60498	4	0.0138855	0.29644
231	TTFMS_40450	0.60498	5	0.0138855	0.29644
232	TTFMS_30963	0.594543	6	0.0138855	0.29644
233	TTFMS_6150	0.592499	4	0.0138855	0.29644
234	TTFMS_37692	0.570282	4	0.0138855	0.29644
235	TTFMS_49689	0.570282	5	0.0138855	0.29644
236	TTFMS_20257	0.559387	4	0.0138855	0.29644
237	TTFDMS_67364	0.555634	3	0.0138855	0.29644
238	TTFMS_12019_A	0.53009	4	0.0138855	0.29644
239	TTFMS_48612	0.53009	4	0.0138855	0.29644
240	TTFMS_22038	0.525116	4	0.0138855	0.29644
241	TTFMS_25740	0.519745	3	0.0138855	0.29644
242	TTFMS_12713	0.658173	3	0.0157747	0.299862
243	TTFMS_18763	0.907562	13	0.0157747	0.299862
244	TTFMS_23875_A	0.862427	11	0.0157747	0.299862
245	TTFMS_20256	0.711914	4	0.0157747	0.299862
246	TTFMS_112636	0.675018	3	0.0157747	0.299862
247	TTFMS_4862_A	0.880737	17	0.0159302	0.300858
248	TTFMS_7597_A	0.845093	11	0.0159302	0.300858
249	TTFMS_21123	0.835236	13	0.0159302	0.300858
250	TTFMS_2666	0.833221	7	0.0159302	0.300858
251	TTFMS_50625	0.815155	7	0.0159302	0.300858
252	TTFMS_53566	0.809692	9	0.0159302	0.300858
253	TTFMS_12515	0.786682	7	0.0159302	0.300858
254	TTFMS_2658_D	0.726624	5	0.0159302	0.300858
255	TTFMS_7695	0.721893	3	0.0159302	0.300858
256	TTFDMS_9683	0.711914	5	0.0159302	0.300858
257	TTFMS_48992	0.694305	4	0.0159302	0.300858
258	TTFMS_14084	0.69342	6	0.0159302	0.300858
259	TTFMS_2109	0.690399	5	0.0159302	0.300858
260	TTFMS_24977	0.675018	4	0.0159302	0.300858
261	TTFMS_18747_A	0.658173	4	0.0159302	0.300858
262	TTFMS_7292	0.629883	4	0.0159302	0.300858
263	TTFMS_5339_B	0.617889	5	0.0159302	0.300858
264	TTFMS_84463	0.581512	4	0.0159302	0.300858
265	TTFMS_80614	0.570282	5	0.0159302	0.300858
266	TTFMS_28065	0.516327	3	0.0159302	0.300858
267	TTFMS_23259_A	0.516327	3	0.0159302	0.300858
268	TTFMS_19525	0.516327	3	0.0159302	0.300858
269	TTFMS_1609	0.516327	3	0.0159302	0.300858
270	TTFMS_6008	0.51123	3	0.0159302	0.300858
271	TTFMS_33830	0.51123	3	0.0159302	0.300858
272	TTFMS_6445_A	0.51123	3	0.0159302	0.300858
273	TTFMS_3365_A	0.852814	10	0.0164795	0.300995
274	TTFMS_8383_A	0.809692	9	0.0164795	0.300995
275	TTFMS_23075	0.724915	8	0.0164795	0.300995
276	TTFMS_8436_A	0.721893	5	0.0164795	0.300995
277	TTFMS_32016	0.712463	6	0.0164795	0.300995
278	TTFMS_8133	0.679413	5	0.0164795	0.300995
279	TTFMS_9273	0.629211	5	0.0164795	0.300995
280	TTFMS_7132	0.612122	6	0.0164795	0.300995
281	TTFMS_5568	0.581512	4	0.0164795	0.300995
282	TTFMS_24759	0.555634	3	0.0164795	0.300995
283	TTFMS_12506_A	0.543915	3	0.0164795	0.300995
284	TTFMS_18492_A	0.825256	7	0.0176505	0.303024
285	TTFMS_13026	0.694305	3	0.0176505	0.303024
286	TTFMS_2390_B	0.66748	3	0.0176505	0.303024
287	TTFMS_13998_A	0.786682	6	0.0184298	0.305628
288	TTFMS_11504	0.711914	4	0.0184298	0.305628
289	TTFMS_47777	0.69342	5	0.0184298	0.305628
290	TTFMS_17697	0.852814	10	0.0187683	0.305473
291	TTFMS_30134	0.788879	7	0.0187683	0.305473
292	TTFMS_18768_A	0.768127	6	0.0187683	0.305473
293	TTFMS_5568_A	0.737274	5	0.0187683	0.305473
294	TTFMS_10117	0.723358	6	0.0187683	0.305473
295	TTFMS_35051	0.719513	6	0.0187683	0.305473
296	TTFMS_27219	0.700897	5	0.0187683	0.305473
297	TTFMS_19215	0.68161	5	0.0187683	0.305473
298	TTFMS_24004	0.675018	4	0.0187683	0.305473
299	TTFMS_21465	0.658173	4	0.0187683	0.305473
300	TTFDMS_13998	0.658173	5	0.0187683	0.305473
301	TTFMS_5914_C	0.644501	4	0.0187683	0.305473
302	TTFMS_1345_D	0.636292	5	0.0187683	0.305473
303	TTFMS_2942	0.636292	6	0.0187683	0.305473
304	TTFMS_93752_A	0.635712	4	0.0187683	0.305473
305	TTFMS_19726	0.621552	4	0.0187683	0.305473
306	TTFMS_7025	0.617889	4	0.0187683	0.305473
307	TTFMS_44466	0.611633	4	0.0187683	0.305473
308	TTFMS_9298_A	0.60498	4	0.0187683	0.305473
309	TTFMS_61178_A	0.585999	5	0.0187683	0.305473
310	TTFMS_19062	0.581512	4	0.0187683	0.305473
311	TTFMS_19114_A	0.555634	3	0.0187683	0.305473
312	TTFMS_14297	0.53009	4	0.0187683	0.305473
313	TTFMS_9406_A	0.516327	3	0.0187683	0.305473
314	TTFMS_18786	0.776184	7	0.019	0.30475
315	TTFMS_25156	0.776184	8	0.019	0.30475
316	TTFMS_2825	0.679413	4	0.019	0.30475
317	TTFMS_1909	0.635712	3	0.019	0.30475
318	TTFMS_53464	0.635712	3	0.019	0.30475
319	TTFMS_1251_B	0.67804	7	0.0193176	0.305611
320	TTFMS_41348	0.560852	5	0.0193176	0.305611
321	TTFDMS_790	0.871368	10	0.0193669	0.305862
322	TTFMS_7730	0.889984	12	0.0193669	0.305862
323	TTFMS_5107	0.795135	6	0.0193669	0.305862
324	TTFMS_6332_C	0.723358	6	0.0193669	0.305862
325	TTFMS_6908	0.702209	5	0.0193669	0.305862
326	TTFMS_5734	0.690948	6	0.0198364	0.309647
327	TTFDMS_2467	0.708069	5	0.0218506	0.31015
328	TTFMS_26818	0.65332	5	0.0218506	0.31015
329	TTFMS_11931	0.644501	4	0.0218506	0.31015
330	TTFMS_4713	0.617889	6	0.0218506	0.31015
331	TTFMS_32604	0.581512	6	0.0218506	0.31015
332	TTFMS_1412_A	0.543915	3	0.0218506	0.31015
333	TTFMS_12126	0.519745	3	0.0218506	0.31015
334	TTFMS_71442_B	0.51123	3	0.0218506	0.31015
335	TTFMS_32124	0.543915	3	0.0223999	0.310287
336	TTFMS_9265	0.629883	3	0.0224386	0.311732
337	TTFMS_30447	0.66748	3	0.0224386	0.311732
338	TTFMS_38279	0.585999	4	0.0224386	0.311732
339	TTFMS_14070	0.644501	3	0.0227623	0.311246
340	TTFMS_6830	0.805481	6	0.0227623	0.311246
341	TTFMS_28947	0.776093	5	0.0227623	0.311246
342	TTFMS_13319_A	0.748352	5	0.0227623	0.311246
343	TTFMS_4297	0.675018	3	0.0227623	0.311246
344	TTFMS_80673	0.635712	3	0.0227623	0.311246
345	TTFMS_26274	0.644501	3	0.0233757	0.311966
346	TTFMS_35758	0.538788	4	0.0233757	0.311966
347	TTFMS_17760	0.721893	4	0.0233757	0.311966
348	TTFMS_19581	0.585999	4	0.0233757	0.311966
349	TTFMS_92516	0.585999	4	0.0233757	0.311966
350	TTFMS_17960	0.538788	4	0.0233757	0.311966
351	TTFMS_5339	0.743866	5	0.0233757	0.311966
352	TTFMS_66124	0.7659	8	0.0264	0.3166
353	TTFMS_47339_A	0.76535	6	0.0264	0.3166
354	TTFMS_1020	0.677948	3	0.0264	0.3166
355	TTFMS_39177	0.702209	5	0.0268638	0.31794
356	TTFMS_37745	0.581512	3	0.0268638	0.31794
357	TTFMS_19665	0.733215	5	0.0278009	0.318175
358	TTFMS_3811	0.668427	5	0.0281982	0.31955
359	TTFMS_1412_D	0.547089	4	0.0281982	0.31955
360	TTFDMS_66493	0.780304	9	0.0286458	0.319661
361	TTFMS_18492	0.726624	4	0.0286458	0.319661
362	TTFMS_4216_B	0.712463	5	0.0286458	0.319661
363	TTFMS_112008	0.644501	3	0.0286458	0.319661
364	TTFMS_3889	0.570282	4	0.0287476	0.319687
365	TTFMS_47120	0.66629	6	0.0292969	0.319824
366	TTFMS_43165	0.547089	4	0.0298462	0.327774
367	TTFMS_35181	0.889435	17	0.0305481	0.324043
368	TTFMS_12061_A	0.538788	5	0.0305481	0.324043
369	TTFMS_2155_D	0.524414	3	0.0317055	0.324253
370	TTFMS_74158_A	0.617889	7	0.0320129	0.324409
371	TTFMS_35315	0.572479	3	0.0326426	0.324487
372	TTFMS_8443_B	0.581512	3	0.0326426	0.324487
373	TTFMS_7179	0.629883	3	0.0335277	0.32981
374	TTFMS_7997_B	0.570282	4	0.0340576	0.328827
375	TTFMS_24086_A	0.845093	10	0.0353009	0.32827
376	TTFMS_15181	0.592499	3	0.0353009	0.32827
377	TTFMS_11813	0.723358	5	0.0354	0.32885
378	TTFMS_24655	0.641327	5	0.0355225	0.329193
379	TTFMS_21122_A	0.658173	3	0.0369638	0.33067
380	TTFMS_4284_A	0.510468	3	0.0369638	0.33067
381	TTFMS_30360	0.60498	3	0.0392024	0.336331
382	TTFMS_3890	0.592499	3	0.0409915	0.336637
383	TTFMS_2658_E	0.644501	3	0.0427276	0.337071
384	TTFMS_10689	0.641327	4	0.043457	0.338989
385	TTFMS_5902_A	0.630676	5	0.043457	0.338989
386	TTFMS_22448	0.629211	4	0.043457	0.338989
387	TTFMS_10650	0.716766	4	0.0452936	0.342956
388	TTFMS_7157	0.644501	3	0.0452936	0.342956
389	TTFMS_18768	0.743866	6	0.046	0.3415
390	TTFMS_16253_B	0.694305	3	0.0491898	0.345631
391	TTFMS_33397	0.60498	3	0.0491898	0.345631
392	TTFMS_18061	0.538788	4	0.0509259	0.346065
393	TTFMS_1908	0.510468	3	0.0509259	0.346065
394	TTFMS_15734	0.754944	6	0.0546	0.35365
395	TTFMS_9441	0.754944	6	0.0546	0.35365
396	TTFMS_34983	0.642303	4	0.0546	0.35365
397	TTFMS_15857	0.641327	4	0.0577884	0.356284
398	TTFMS_29043_A	0.677948	3	0.0582	0.35455
399	TTFMS_12835	0.60498	3	0.0615234	0.359131
400	TTFMS_116001	0.767395	6	0.0615355	0.362606
401	TTFMS_9922	0.68161	4	0.0684	0.3671
402	TTFMS_7355	0.66748	3	0.1264	0.4216
