# Supplementary material for: Genome-wide identification and characterization of functionally relevant microsatellite markers from transcription factor genes of Tea (Camellia sinensis (L.) O. Kuntze)
Source: Sci Rep. 2022 Jan 7;12:201. doi: 10.1038/s41598-021-03848-x (PMC8742041; doi:10.1038/s41598-021-03848-x)
Supplement: Supplementary file 4 — Supplementary Information 4. [file 41598_2021_3848_MOESM4_ESM.xlsx]

## Sheet: Network
Research Article
Genome-wide identification and characterization of functionally relevant microsatellite markers from transcription factor genes of Tea (Camellia sinensis (L.) O. Kuntze)																																Genome-wide identification and characterization of functionally relevant microsatellites from putative transcription factor genes of Tea (Camellia sinensis (L.) O. Kuntze)																Genome-wide identification and characterization of functionally relevant microsatellites from putative transcription factor genes of Tea (Camellia sinensis (L.) O. Kuntze)
Rajni Parmara,b, Romit Setha, Ram Kumar Sharmaa,b*
aBiotechnology Department, CSIR-Institute of Himalayan Bioresource Technology (CSIR-IHBT), Palampur, Himachal Pradesh, 176061, India, bAcademy of Scientific and Innovative Research (AcSIR), CSIR-HRDC Campus, Ghaziabad, Uttar Pradesh- 201 002, India.
Supplementary file 3: Details of significant interaction retrieved from the protein-protein interactome network analysis (https://www.ihbt.res.in/en/miscellaneous/genomic-resources)
Transcripts	TAIR-IDs	canonical name	display name	Degree	Description
CSS0000054.1	AT1G54730.2	Q3ECP7	AT1G54730	4	Major facilitator superfamily protein; Sugar transporter.
CSS0000057.1	AT5G10560.1	Q9LXA8	AT5G10560	6	Glycosyl hydrolase family protein; Its function is described as xylan 1,4-beta-xylosidase activity, hydrolase activity, hydrolyzing O-glycosyl compounds; Involved in carbohydrate metabolic process; Located in plasma membrane, vacuole; Expressed in 24 plant structures; Expressed during 13 growth stages; Contains the following InterPro domains: Glycoside hydrolase, family 3, N-terminal (InterPro:IP…
CSS0000128.1	AT3G22780.1	Q9LUI3	TSO1	8	Tesmin/TSO1-like CXC domain-containing protein; Probable floral-specific cell division component, required for proper organ formation in flowers. Regulates the floral meristem cell division and the inflorescence meristem organization. Plays a role in development of both male and female reproductive tissues; Belongs to the lin-54 family.
CSS0000141.1	AT3G16060.1	Q940Y8	AT3G16060	6	ATP binding microtubule motor family protein; Acts redundantly with KIN13A to modulate cell wall synthesis and cell expansion via the THE1 pathway.
CSS0000153.1	AT2G20560.1	Q9SIL3	AT2G20560	10	DNAJ heat shock family protein; Its function is described as unfolded protein binding, heat shock protein binding; Involved in protein folding; Located in cellular_component unknown; Expressed in 10 plant structures; Expressed during M germinated pollen stage, 4 anthesis, C globular stage, petal differentiation and expansion stage; Contains the following InterPro domains: Molecular chaperone, hea…
CSS0000157.1	AT3G09670.2	Q9SF36	AT3G09670	1	Tudor/PWWP/MBT superfamily protein; Its function is described as molecular_function unknown; Involved in biological_process unknown; Located in cellular_component unknown; Expressed in 22 plant structures; Expressed during 13 growth stages; Contains the following InterPro domains: PWWP (InterPro:IPR000313); BEST Arabidopsis thaliana protein match is: Tudor/PWWP/MBT superfamily protein (TAIR:AT5G0…
CSS0000172.1	AT2G30070.1	O22397	KUP1	4	Potassium transporter 1; High-affinity potassium transporter that could play a major role in the uptake of potassium from the rhizosphere. May act as a low-affinity potassium transporter under high potassium concentrations. Could also transport rubidium.
CSS0000212.1	AT4G24240.1	Q9STX0	WRKY7	3	WRKY DNA-binding protein 7; Transcription factor. Interacts specifically with the W box (5'-(T)TGAC[CT]-3'), a frequently occurring elicitor- responsive cis-acting element (By similarity); Belongs to the WRKY group II-d family.
CSS0000219.1	AT3G07990.1	Q9SFB5	SCPL27	1	Serine carboxypeptidase-like 27; Probable carboxypeptidase.
CSS0000273.1	AT1G20160.1	Q9LNU1	ATSBT5.2	2	Subtilisin-like serine endopeptidase family protein; Mediates CO(2)-controlled stomatal development by cleaving peptide EPF2 (AC Q8LC53). Not active on peptides EPF1 (AC Q8S8I4) or stomagen (AC Q9SV72).
CSS0000275.1	AT5G01990.1	Q9LZN2	AT5G01990	2	Auxin efflux carrier family protein; Involved in cellular auxin homeostasis by regulating auxin metabolism. Regulates intracellular auxin accumulation at the endoplasmic reticulum and thus auxin availability for nuclear auxin signaling; Belongs to the auxin efflux carrier (TC 2.A.69.2) family.
CSS0000353.1	AT2G15695.1	Q8S8H8	AT2G15695	1	Protein of unknown function DUF829, transmembrane 53; Contains the following InterPro domains: Protein of unknown function DUF829, transmembrane 53 (InterPro:IPR008547); BEST Arabidopsis thaliana protein match is: Protein of unknown function DUF829, transmembrane 53 (TAIR:AT5G44250.1); Has 153 Blast hits to 151 proteins in 28 species: Archae - 0; Bacteria - 0; Metazoa - 35; Fungi - 0; Plants - 10…
CSS0000472.1	AT1G70600.1	P49637	AT1G70600	27	Ribosomal protein L18e/L15 superfamily protein; Its function is described as structural constituent of ribosome; Involved in translation; Located in cytosolic ribosome, ribosome, cytosolic large ribosomal subunit, membrane; Expressed in guard cell, leaf; Contains the following InterPro domains: Ribosomal protein L18e/L15 (InterPro:IPR021131), Ribosomal protein L15, conserved site (InterPro:IPR001…
CSS0000492.1	AT4G27640.1	Q8W498	AT4G27640	13	ARM repeat superfamily protein; Its function is described as protein transporter activity, binding; Involved in intracellular protein transport, protein import into nucleus, docking; Located in nucleus, nuclear pore, cytoplasm; Expressed in 23 plant structures; Expressed during 13 growth stages; Contains the following InterPro domains: HEAT (InterPro:IPR000357), Importin-beta, N-terminal (InterPr…
CSS0000549.1	AT2G37030.1	Q9SJK4	AT2G37030	2	SAUR-like auxin-responsive protein family ; Contains the following InterPro domains: Auxin responsive SAUR protein (InterPro:IPR003676); BEST Arabidopsis thaliana protein match is: SAUR-like auxin-responsive protein family (TAIR:AT3G53250.1); Has 1122 Blast hits to 1114 proteins in 26 species: Archae - 0; Bacteria - 0; Metazoa - 0; Fungi - 0; Plants - 1121; Viruses - 0; Other Eukaryotes - 1 (sour…
CSS0000653.1	AT4G37740.1	Q8L8A8	At4g37740	10	Growth-regulating factor 2; Transcription activator that plays a role in the regulation of cell expansion in leaf and cotyledons tissues. Component of a network formed by miR396, the GRFs and their interacting factors (GIFs) acting in the regulation of meristem function, at least partially through the control of cell proliferation.
CSS0000697.1	AT2G33540.1	Q8LL04	At2g33540	7	C-terminal domain phosphatase-like 3; Processively dephosphorylates 'Ser-2' and/or 'Ser-5' of the heptad repeats YSPTSPS in the C-terminal domain of the largest RNA polymerase II subunit (RPB1). This promotes the activity of RNA polymerase II (By similarity). Negative regulator of stress gene transcription involved in abscisic acid (ABA) mediated signaling pathway and cold resistance.
CSS0000745.1	AT1G03840.1	Q9ZWA6	MGP	6	C2H2 and C2HC zinc fingers superfamily protein; MGP is a nuclear-localized putative transcription factor with three zinc finger domains. MGP can interact with three proteins implicated in root patterning: SCR, SHR, and JKD in Y2H assays, and these interactions depend on the first zinc finger in MGP. MGP appears to be a direct transcriptional target of SHR and SCR, based on promoter binding assays…
CSS0000941.1	AT3G50390.1	A2RVN9	AT3G50390	2	Transducin/WD40 repeat-like superfamily protein; Contains the following InterPro domains: WD40 repeat 2 (InterPro:IPR019782), WD40 repeat-like-containing domain (InterPro:IPR011046), WD40-repeat-containing domain (InterPro:IPR017986), WD40/YVTN repeat-like-containing domain (InterPro:IPR015943), WD40 repeat (InterPro:IPR001680), WD40 repeat, subgroup (InterPro:IPR019781), G-protein beta WD-40 rep…
CSS0000964.1	AT2G36026.1	B3H6R4	AT2G36026	1	Ovate family protein; Its function is described as molecular_function unknown; Involved in biological_process unknown; Located in cellular_component unknown; Contains the following InterPro domains: Protein of unknown function DUF623 (InterPro:IPR006458); BEST Arabidopsis thaliana protein match is: ovate family protein 6 (TAIR:AT3G52525.1); Has 30201 Blast hits to 17322 proteins in 780 species: A…
CSS0001131.1	AT3G44110.1	Q94AW8	J3	9	DNAJ homologue 3; Have a continuous role in plant development probably in the structural organization of compartments; Belongs to the DnaJ family. A/I subfamily.
CSS0001189.1	AT3G24490.1	Q9LV59	AT3G24490	2	Alcohol dehydrogenase transcription factor Myb/SANT-like family protein; Contains the following InterPro domains: MADF domain (InterPro:IPR006578); BEST Arabidopsis thaliana protein match is: sequence-specific DNA binding transcription factors (TAIR:AT3G14180.1); Has 2180 Blast hits to 1768 proteins in 193 species: Archae - 0; Bacteria - 86; Metazoa - 661; Fungi - 121; Plants - 408; Viruses - 35;…
CSS0001195.1	AT1G42550.1	Q9C8E6	PMI1	4	Plastid movement impaired1; Necessary for chloroplast and nuclear photorelocation movements via the regulation of chloroplast-actin (cp-actin) filaments in mesophyll cells, and together with PMIR1, in pavement cells. Required component for both the low- and high-light-dependent chloroplast movement responses via an abscisic acid (ABA) pathway. Involved in the ABA response pathway during seed germ…
CSS0001214.1	AT5G17170.1	Q9FFJ2	ENH1	16	Rubredoxin family protein; Enhancer of sos3-1 (ENH1); Its function is described as electron carrier activity, metal ion binding; Located in chloroplast thylakoid membrane, chloroplast, chloroplast envelope; Expressed in 22 plant structures; Expressed during 14 growth stages; Contains the following InterPro domains: Rubredoxin-type Fe(Cys)4 protein (InterPro:IPR004039), PDZ/DHR/GLGF (InterPro:IPR0…
CSS0001219.1	AT3G28917.1	Q9LJW5	MIF2	3	Mini zinc finger 2; Inhibits zinc finger homeodomain (ZHD) transcription factors by interacting with them to prevent both their nuclear localization and their DNA-binding properties. Involved in integrating signals from multiple hormones by regulating the expression of specific genes.
CSS0001253.1	AT1G32450.1	Q9LQL2	NRT1.5	10	Transmembrane nitrate transporter. Involved in xylem transport of nitrate from root to shoot. Induced in response to nitrate. Not involved in nitrate uptake. expressed in root pericycle cells; Belongs to the PTR2/POT transporter (TC 2.A.17) family.
CSS0001274.1	AT5G16320.1	Q9FFF1	FRL1	5	FRIGIDA like 1; Required for FRI-mediated up-regulation of FLC transcripts, but not redundant with FRI and only partially redundant with FRL2. Required for the stabilization of the FRI-C complex; Belongs to the Frigida family.
CSS0001412.1	AT1G32240.1	Q9C616	KAN2	12	Homeodomain-like superfamily protein; Encodes a member of the KANADI family of putative transcription factors. Together with KAN1, this gene appears to be involved in the development of the carpel and the outer integument of the ovule.Along with KAN1 and KAN4 appears to regulate the proper localization of PIN1 in early embryogenesis.
CSS0001428.1	AT1G27340.1	Q9FZK1	LCR	7	Galactose oxidase/kelch repeat superfamily protein; Contains the following InterPro domains: F-box domain, cyclin-like (InterPro:IPR001810), F-box domain, Skp2-like (InterPro:IPR022364), Galactose oxidase/kelch, beta-propeller (InterPro:IPR011043); BEST Arabidopsis thaliana protein match is: Galactose oxidase/kelch repeat superfamily protein (TAIR:AT5G15710.1); Has 1110 Blast hits to 1104 protein…
CSS0001474.1	AT1G75220.1	Q9FRL3	ERDL6	1	Major facilitator superfamily protein; Sugar transporter.
CSS0001546.1	AT3G59480.1	Q9M1B9	AT3G59480	5	pfkB-like carbohydrate kinase family protein; May play an important role in maintaining the flux of carbon towards starch formation.
CSS0001554.1	AT3G49810.1	Q058P4	AT3G49810	3	ARM repeat superfamily protein; Functions as an E3 ubiquitin ligase.
CSS0001566.1	AT1G47990.1	Q9C7Z1	GA2OX4	6	Gibberellin 2-oxidase 4; Catalyzes the 2-beta-hydroxylation of several biologically active gibberellins, leading to the homeostatic regulation of their endogenous level. Catabolism of gibberellins (GAs) plays a central role in plant development. Converts GA9/GA20 to GA51/GA29 and GA4/GA1 to GA34/GA8; Belongs to the iron/ascorbate-dependent oxidoreductase family. GA2OX subfamily.
CSS0001666.1	AT3G23990.1	P29197	HSP60	21	Heat shock protein 60; Implicated in mitochondrial protein import and macromolecular assembly. May facilitate the correct folding of imported proteins. May also prevent misfolding and promote the refolding and proper assembly of unfolded polypeptides generated under stress conditions in the mitochondrial matrix.
CSS0001712.1	AT4G37650.1	Q9SZF7	SHR	27	GRAS family transcription factor; Transcription factor required for quiescent center cells specification and maintenance of surrounding stem cells, and for the asymmetric cell division involved in radial pattern formation in roots. Essential for both cell division and cell specification. Regulates the radial organization of the shoot axial organs and is required for normal shoot gravitropism. Dir…
CSS0001721.1	AT1G60420.1	O80763	AT1G60420	3	DC1 domain-containing protein; Probable thiol-disulfide oxidoreductase required for pollen tube growth and pollen function in the pistil. Seems not to be required for in vitro pollen tube growth. May be involved in the generation of lipid signaling molecules in pistil.
CSS0001766.1	AT2G14210.1	Q9SI38	AGL44	6	AGAMOUS-like 44; Probable transcription factor. Required for root plasticity in response to nitrate, NO(3)(-). Promotes lateral root growth in a NRT1.1-dependent manner.
CSS0001778.1	AT3G28730.1	Q05153	HMG	29	High mobility group; Component of the FACT complex, a general chromatin factor that acts to reorganize nucleosomes. The FACT complex is involved in multiple processes that require DNA as a template such as mRNA elongation, DNA replication and DNA repair. During transcription elongation the FACT complex acts as a histone chaperone that both destabilizes and restores nucleosomal structure. It facil…
CSS0001787.1	AT2G28610.1	Q9SIB4	PRS	11	Homeodomain-like superfamily protein; Probable transcription factor required to initiate organ founder cells in a lateral domain of shoot meristems. Involved in the lateral sepal axis-dependent development of flowers, probably by regulating the proliferation of L1 cells at the lateral region of flower primordia. Required for the formation of the margin cells of the first and second whorl organs.
CSS0001817.1	AT5G04390.1	Q84K31	AT5G04390	2	C2H2-type zinc finger family protein; Its function is described as zinc ion binding, nucleic acid binding; Involved in biological_process unknown; Located in intracellular; Expressed in petal, leaf whorl, male gametophyte, flower, pollen tube; Expressed during L mature pollen stage, M germinated pollen stage, 4 anthesis, petal differentiation and expansion stage; Contains the following InterPro d…
CSS0001888.1	AT4G26090.1	Q8LKZ9	At4g26090	2	NB-ARC domain-containing disease resistance protein; Disease resistance (R) protein that specifically recognizes the AvrRpt2 type III effector avirulence protein from Pseudomonas syringae. Resistance proteins guard the plant against pathogens that contain an appropriate avirulence protein via an indirect interaction with this avirulence protein. That triggers a defense system including the hypers…
CSS0001906.1	AT5G35530.1	Q9FJA6	AT5G35530	31	Ribosomal protein S3 family protein; Its function is described as structural constituent of ribosome; Involved in response to salt stress, translation; Located in cytosolic small ribosomal subunit, cytosolic ribosome, nucleolus, membrane; Expressed in 23 plant structures; Expressed during 14 growth stages; Contains the following InterPro domains: K Homology, prokaryotic type (InterPro:IPR009019),…
CSS0001991.1	AT2G26260.1	Q67ZE1	RTNLB19	3	3beta-hydroxysteroid-dehydrogenase/decarboxylase isoform 2; Encodes an enzyme with 3&#946;-hydroxysteroid dehydrogenase/C4-decarboxylase activity <i>in vitro</i>. The activity of the enzyme was determined using microsomal extracts of yeast overexpressing the <i>Arabidopsis</i> gene. Cytosolic fractions failed to be associated to the activity, leading to the speculation that the enzyme is membrane…
CSS0002018.1	AT4G37320.1	O23156	CYP81D5	2	Cytochrome P450, family 81, subfamily D, polypeptide 5; Member of CYP81D; Belongs to the cytochrome P450 family.
CSS0002030.1	AT3G07180.1	Q8W4D7	AT3G07180	1	GPI transamidase component PIG-S-related; Its function is described as molecular_function unknown; Involved in biological_process unknown; Located in endoplasmic reticulum, plasma membrane; Expressed in 23 plant structures; Expressed during 9 growth stages; Contains the following InterPro domains: Phosphatidylinositol-glycan biosynthesis class S protein (InterPro:IPR019540); Has 305 Blast hits to…
CSS0002062.1	AT1G13440.1	Q9FX54	GAPC2	23	Glyceraldehyde-3-phosphate dehydrogenase C2; Key enzyme in glycolysis that catalyzes the first step of the pathway by converting D-glyceraldehyde 3-phosphate (G3P) into 3-phospho-D-glyceroyl phosphate. Essential for the maintenance of cellular ATP levels and carbohydrate metabolism (By similarity). Binds DNA in vitro.
CSS0002105.1	AT5G66870.1	Q9FKZ3	ASL1	3	ASYMMETRIC LEAVES 2-like 1; Encodes LOB domain protein whose overexpression results in KNOX gene repression. Overexpression also results in plants with hyponastic leaves, downward pointing flowers and reduced apical dominance. May be involved in the transcriptional regulation of the homeobox gene BP (brevipedicellus) during lateral organ differentiation. Acts together with AS2 in proximal-distal …
CSS0002152.1	AT5G09220.1	Q38967	AAP2	3	Amino acid permease 2; Amino acid-proton symporter. Stereospecific transporter with a broad specificity for histidine, arginine, glutamate and neutral amino acids, favoring small amino acids such as alanine, asparagine and glutamine. Accepts also large aromatic residues such as in phenlalanine or tyrosine. Has a much higher affinity for basic amino acids as compared with AAP1. May function in xyl…
CSS0002199.1	AT1G19630.1	F4HP86	CYP722A1	1	Cytochrome P450, family 722, subfamily A, polypeptide 1; Member of CYP722A; Belongs to the cytochrome P450 family.
CSS0002234.1	AT1G71692.1	Q38841	AGL12	9	AGAMOUS-like 12; Encodes a member of the MADS box family of transcription factors. Involved in root cell differentiation and flowering time. Loss of function mutations have abnormal cellular differentiation in the roots and are late flowering. AGL12 along with AGL14, and AGL17 is preferentially expressed in root tissues and represent the only characterized MADS box genes expressed in roots.
CSS0002272.1	AT1G78300.1	Q01525	GF14	9	General regulatory factor 2; Is associated with a DNA binding complex that binds to the G box, a well-characterized cis-acting DNA regulatory element found in plant genes.
CSS0002303.1	AT4G13460.2	Q9T0G7	SUVH9	10	SU(VAR)3-9 homolog 9; Histone methyltransferase family member that plays a role in gene silencing. Together with MORC6 and SUVH2, regulates the silencing of some transposable elements (TEs). According to PubMed:19043555, the protein does not bind S- adenosyl-L-methionine and lacks methyltransferase activity. Instead, it may function downstream of DRM2 in RNA-directed DNA methylation, binding to m…
CSS0002313.1	AT5G55580.1	Q9FM80	AT5G55580	6	Mitochondrial transcription termination factor family protein; Transcription termination factor required for processing and steady-state levels of plastid transcripts. May play a role in response to abiotic stresses.
CSS0002331.1	AT2G43980.1	O80568	ITPK4	3	Inositol 1,3,4-trisphosphate 5/6-kinase 4; Kinase that can phosphorylate the inositol polyphosphate Ins(1,3,4)P3 to form InsP4. Also phosphorylates a racemic mixture of Ins(1,4,6)P3 and Ins(3,4,6)P3 to form InsP4. Does not display inositol 3,4,5,6-tetrakisphosphate 1-kinase activity, but possesses inositol 1,4,5,6-tetrakisphosphate and inositol 1,3,4,5- tetrakisphosphate isomerase activity. Ins(1…
CSS0002429.1	AT2G15690.1	Q9ZQE5	AT2G15690	3	Tetratricopeptide repeat (TPR)-like superfamily protein; Contains the following InterPro domains: Pentatricopeptide repeat (InterPro:IPR002885); BEST Arabidopsis thaliana protein match is: Pentatricopeptide repeat (PPR) superfamily protein (TAIR:AT4G32450.1); Has 33034 Blast hits to 15947 proteins in 677 species: Archae - 2; Bacteria - 822; Metazoa - 2903; Fungi - 1398; Plants - 25666; Viruses - …
CSS0002477.1	AT1G20510.1	Q84P21	OPCL1	11	OPC-8:0 CoA ligase1; Contributes to jasmonic acid biosynthesis by initiating the beta-oxidative chain shortening of its precursors. Converts 12-oxo-phytodienoic acid (OPDA) and 3-oxo-2-(2'-pentenyl)- cyclopentane-1-octanoic acid (OPC-8:0) into OPDA-CoA and OPC-8:0- CoA, respectively; Belongs to the ATP-dependent AMP-binding enzyme family.
CSS0002485.1	AT1G30825.1	Q8LGI3	DIS2	3	Arp2/3 complex, 34 kD subunit p34-Arc; Functions as actin-binding component of the Arp2/3 complex which is involved in regulation of actin polymerization and together with an activating nucleation-promoting factor (NPF) mediates the formation of branched actin networks. Seems to contact the mother actin filament (By similarity). Arp2/3 complex plays a critical role in the control of cell morphoge…
CSS0002534.1	AT1G09750.1	O04496	AT1G09750	12	Eukaryotic aspartyl protease family protein; Its function is described as aspartic-type endopeptidase activity; Involved in proteolysis; Located in apoplast, cell wall, plant-type cell wall; Expressed in 22 plant structures; Expressed during 14 growth stages; Contains the following InterPro domains: Peptidase aspartic (InterPro:IPR021109), Peptidase aspartic, catalytic (InterPro:IPR009007), Pepti…
CSS0002559.1	AT1G65450.1	O80816	GLC	16	HXXXD-type acyl-transferase family protein; Its function is described as transferase activity, transferring acyl groups other than amino-acyl groups, transferase activity; Involved in biological_process unknown; Located in cellular_component unknown; Expressed in 19 plant structures; Expressed during 11 growth stages; Contains the following InterPro domains: Transferase (InterPro:IPR003480); BEST…
CSS0002682.1	AT1G73480.1	Q94AM5	AT1G73480	3	alpha/beta-Hydrolases superfamily protein; Its function is described as hydrolase activity; Expressed in 25 plant structures; Expressed during 15 growth stages; BEST Arabidopsis thaliana protein match is: alpha/beta-Hydrolases superfamily protein (TAIR:AT1G18360.1); Has 6390 Blast hits to 6380 proteins in 1730 species: Archae - 36; Bacteria - 4672; Metazoa - 140; Fungi - 153; Plants - 452; Viruse…
CSS0002706.1	AT3G23250.1	Q9LTC4	MYB15	15	Myb domain protein 15; Transcription factor involved in cold-regulation of CBF genes and in the development of freezing tolerance. May be part of a complex network of transcription factors controlling the expression of CBF genes and other genes in response to cold stress. Binds to the MYB recognition sequences in the promoters of CBF1, CBF2 and CBF3 genes. Involved in drought and salt tolerance. …
CSS0002713.1	AT5G01980.1	Q9LZN3	AT5G01980	20	RING/U-box superfamily protein; Its function is described as zinc ion binding; Expressed in 22 plant structures; Expressed during 15 growth stages; Contains the following InterPro domains: Zinc finger, RING-type (InterPro:IPR001841), Zinc finger, C3HC4 RING-type (InterPro:IPR018957); BEST Arabidopsis thaliana protein match is: RING/U-box superfamily protein (TAIR:AT5G08139.1); Has 7827 Blast hits…
CSS0002745.1	AT1G07150.1	Q9LMK8	MAPKKK13	2	Mitogen-activated protein kinase kinase kinase 13; Member of MEKK subfamily; Belongs to the protein kinase superfamily.
CSS0002775.1	AT4G12730.1	Q9SU13	FLA2	5	AF333971 Arabidopsis thaliana fasciclin-like arabinogalactan-protein 2 (Fla2) mRNA, complete cds; Belongs to the fasciclin-like AGP family.
CSS0002806.1	AT4G32290.1	O49362	AT4G32290	3	Core-2/I-branching beta-1,6-N-acetylglucosaminyltransferase family protein; Its function is described as molecular_function unknown; Involved in biological_process unknown; Located in endomembrane system; Expressed in 22 plant structures; Expressed during 13 growth stages; Contains the following InterPro domains: Core-2/I-Branching enzyme (InterPro:IPR021141); BEST Arabidopsis thaliana protein ma…
CSS0002807.1	AT4G00050.1	Q8GZ38	UNE10	11	Basic helix-loop-helix (bHLH) DNA-binding superfamily protein; Required during the fertilization of ovules by pollen.
CSS0002860.1	AT4G04210.1	Q8RWU7	PUX4	5	Arabidopsis thaliana CDC48-interacting UBX-domain protein (PUX4)
CSS0002877.1	AT4G14480.1	O23304	AT4G14480	6	Protein kinase superfamily protein; Ser/Thr protein kinase mediating a primary step for phototropin signaling in guard cells. Essential for stomatal opening.
CSS0002896.1	AT2G25490.1	Q9SKK0	EBF1	32	EIN3-binding F box protein 1; Component of SCF(EBF1) E3 ubiquitin ligase complexes, which may mediate the ubiquitination and subsequent proteasomal degradation of target proteins (probably including EIN3 and EIL1). Regulator of the ethylene signaling cascade by modulating the stability of EIN3 and EIL1 proteins. Confers insensitivity to ethylene.
CSS0003013.1	AT1G65060.1	Q9S777	4CL3	17	Encodes an isoform of 4-coumarate:CoA ligase (4CL), which is involved in the last step of the general phenylpropanoid pathway. mRNA levels are not induced in response to wounding or to fungal infection by P. parasitica. mRNA is expressed in flowers, to a lesser degree in mature leaves and siliques and marginally in seedling roots and bolting stems of mature plants. The catalytic efficiency was in…
CSS0003019.1	AT1G75510.1	Q9LQZ4	AT1G75510	12	Transcription initiation factor IIF, beta subunit; Its function is described as RNA polymerase II transcription factor activity, general RNA polymerase II transcription factor activity, catalytic activity, ATP binding, ATP-dependent helicase activity; Involved in transcription initiation from RNA polymerase II promoter, transcription from RNA polymerase II promoter; Located in mitochondrion, tran…
CSS0003034.1	AT3G19620.1	Q9LJN4	AT3G19620	5	Glycosyl hydrolase family protein; Its function is described as hydrolase activity, hydrolyzing O-glycosyl compounds; Involved in carbohydrate metabolic process; Located in cell wall; Expressed in 14 plant structures; Expressed during LP.04 four leaves visible, 4 anthesis, LP.10 ten leaves visible, C globular stage, petal differentiation and expansion stage; Contains the following InterPro domain…
CSS0003047.1	AT4G24470.3	Q9LRH6	ZIM	21	GATA-type zinc finger protein with TIFY domain; Transcriptional activator that specifically binds 5'- GATA-3' or 5'-GAT-3' motifs within gene promoters.
CSS0003059.1	AT2G32000.1	F4ISQ7	AT2G32000	8	DNA topoisomerase, type IA, core; Releases the supercoiling and torsional tension of DNA introduced during the DNA replication and transcription by transiently cleaving and rejoining one strand of the DNA duplex. Introduces a single-strand break via transesterification at a target site in duplex DNA. The scissile phosphodiester is attacked by the catalytic tyrosine of the enzyme, resulting in the…
CSS0003065.2	AT4G14200.1	F4JUM8	AT4G14200	1	Pentatricopeptide repeat (PPR) superfamily protein; Has 30201 Blast hits to 17322 proteins in 780 species: Archae - 12; Bacteria - 1396; Metazoa - 17338; Fungi - 3422; Plants - 5037; Viruses - 0; Other Eukaryotes - 2996 (source: NCBI BLink).
CSS0003213.1	AT3G14400.1	Q9FPS2	UBP25	1	Ubiquitin-specific protease 25; Recognizes and hydrolyzes the peptide bond at the C- terminal Gly of ubiquitin. Involved in the processing of poly- ubiquitin precursors as well as that of ubiquitinated proteins (By similarity).
CSS0003273.1	AT1G12480.1	Q9LD83	OZS1	12	C4-dicarboxylate transporter/malic acid transport protein; Slow, weak voltage-dependent S-type anion efflux channel involved in maintenance of anion homeostasis. Cl(-) efflux through SLAC1 causes membrane depolarization, which activates outward- rectifying K1 channels, leading to KCl and water efflux to reduce turgor further and cause stomatal closure, that reduces water loss and promotes leaf tu…
CSS0003276.1	AT4G15880.1	Q94F30	ESD4	8	Cysteine proteinases superfamily protein; Protease that catalyzes two essential functions in the SUMO pathway: processing of full-length SUMOs to their mature forms and deconjugation of SUMO from targeted proteins. Cleaves precursors of SUM1 and SUM2, but not of SUM3 or SUM5. Able to release SUM1 and SUM2 from conjugates, but unable to cleave SUM3. Acts predominantly as an isopeptidase, cleaving …
CSS0003295.1	AT4G28530.1	Q8GUJ6	NAC074	7	NAC domain containing protein 74 (NAC074); Its function is described as sequence-specific DNA binding transcription factor activity; Involved in multicellular organismal development, regulation of transcription; Located in cellular_component unknown; Expressed in 18 plant structures; Expressed during 13 growth stages; Contains the following InterPro domains: No apical meristem (NAM) protein (Inte…
CSS0003346.1	AT1G74930.1	Q9S7L5	ORA47	16	Integrase-type DNA-binding superfamily protein; Probably acts as a transcriptional activator. Binds to the GCC-box pathogenesis-related promoter element. May be involved in the regulation of gene expression by stress factors and by components of stress signal transduction pathways (By similarity).
CSS0003388.1	AT4G27750.1	Q84J43	ISI1	1	Binding; A genetic locus involved in sugar sensing and coordinating carbohydrate synthesis and utilization by the whole plant. Lines carrying mutations in this gene shows restricted carbohydrate allocation to plant growth and seed set, elevated chlorophyll levels, and reduced sugar induction of starch biosynthesis.
CSS0003406.1	AT3G49670.1	Q9M2Z1	At3g49670	4	Encodes a CLAVATA1-related receptor kinase-like protein required for both shoot and flower meristem function. Very similar to BAM1,with more than 85% a.a. identity. It has a broad expression pattern and is involved in vascular strand development in the leaf, control of leaf shape, size and symmetry, male gametophyte development and ovule specification and function. Anthers of double mutants (bam1…
CSS0003437.1	AT1G80670.1	Q38942	RAE1	14	Transducin/WD40 repeat-like superfamily protein; This gene is predicted to encode a protein with a DWD motif. It can bind to DDB1a in Y2H assays, and may be involved in the formation of a CUL4-based E3 ubiquitin ligase
CSS0003446.1	AT4G23650.1	Q42479	CDPK6	15	Encodes calcium dependent protein kinase 3 (CPK3), a member of the Arabidopsis CDPK gene family. CDPKs contain an intrinsic Ca2+-activation domain with four EF hand Ca2+-binding sites. CDPKs protein kinases have been proposed to function in multiple plant signal transduction pathways downstream of [Ca2+]cyt elevations, thus transducing various physiological responses. CPK3 is expressed in both gu…
CSS0003541.1	AT1G74900.1	Q9S7R4	OTP43	4	Pentatricopeptide repeat (PPR) superfamily protein; Required for the trans-splicing of intron 1 of the mitochondrial nad1 transcript encoding the ND1 subunit of the mitochondrial membrane respiratory chain NADH dehydrogenase (Complex I).
CSS0003625.1	AT3G49180.1	Q9M3B4	RID3	21	Transducin/WD40 repeat-like superfamily protein; Involved in meristem development. Acts as negative regulator of the CUC-STM pathway in shoot apical meristem (SAM) neo-formation.
CSS0003687.1	AT5G21482.1	Q9FUJ1	CKX7	8	Cytokinin oxidase 7; This gene used to be called AtCKX5. It encodes a protein whose sequence is similar to cytokinin oxidase/dehydrogenase, which catalyzes the degradation of cytokinins.
CSS0003688.1	AT2G22800.1	P46603	HAT9	3	Homeobox-leucine zipper protein family; Encodes homeobox protein HAT9.
CSS0003787.1	AT1G08590.1	Q9FRS6	AT1G08590	2	Leucine-rich receptor-like protein kinase family protein; Involved in the regulation of procambium maintenance and polarity during vascular-tissue development. Phosphorylates HIRD11 and LHCA1 in vitro.
CSS0003808.1	AT2G45650.1	P29386	AGL6	3	AGAMOUS-like 6; Probable transcription factor. Forms a heterodimer via the K-box domain with AG, that could be involved in genes regulation during floral meristem development.
CSS0003835.1	AT1G16490.1	Q9SA47	MYB58	9	Myb domain protein 58; Transcriptional activator that binds DNA to the AC cis- elements 5'-ACCTACC-3', 5'-ACCAACC-3' and 5'-ACCTAAC-3' of promoters and specifically activates lignin biosynthetic genes during secondary wall formation mediated by SND1.
CSS0003887.1	AT1G03475.1	Q9LR75	LIN2	13	Encodes coproporphyrinogen III oxidase, a key enzyme in the biosynthetic pathway of chlorophyll and heme, a tetrapyrrole pathway. Mutants express cytological and molecular markers associated with the defense responses, usually activated by pathogen infection; Belongs to the aerobic coproporphyrinogen-III oxidase family.
CSS0003959.1	AT1G07870.2	Q9LQQ8	AT1G07870	2	Protein kinase superfamily protein; May be involved in plant defense signaling.
CSS0003991.1	AT5G14700.1	Q9LYJ0	AT5G14700	7	NAD(P)-binding Rossmann-fold superfamily protein; Its function is described as coenzyme binding, binding, cinnamoyl-CoA reductase activity, catalytic activity; Involved in lignin biosynthetic process, cellular metabolic process, metabolic process; Located in cellular_component unknown; Expressed in 22 plant structures; Expressed during 13 growth stages; Contains the following InterPro domains: NA…
CSS0004012.1	AT1G43650.1	Q6NMB7	UMAMIT22	3	Nodulin MtN21 /EamA-like transporter family protein; Located in endomembrane system, membrane; Expressed in 10 plant structures; Expressed during 7 growth stages; Contains the following InterPro domains: Protein of unknown function DUF6, transmembrane (InterPro:IPR000620); BEST Arabidopsis thaliana protein match is: nodulin MtN21 /EamA-like transporter family protein (TAIR:AT5G64700.1); Has 3287 …
CSS0004039.3	AT1G07540.1	Q6R0E3	TRFL2	1	TRF-like 2; Binds specifically to the plant telomeric double- stranded DNA sequences. At least 6 repeats of telomeric sequences are required for binding.
CSS0004040.2	AT3G26810.1	Q9LW29	AFB2	22	Auxin signaling F-box 2; Component of SCF(ASK-cullin-F-box) E3 ubiquitin ligase complexes, which may mediate the ubiquitination and subsequent proteasomal degradation of target proteins. Confers sensitivity to the virulent bacterial pathogen P.syringae (By similarity). Auxin receptor that mediates Aux/IAA proteins proteasomal degradation and auxin-regulated transcription. Involved in embryogenesi…
CSS0004133.1	AT5G16560.1	Q93WJ9	KAN	21	Homeodomain-like superfamily protein; Encodes a KANADI protein (KAN) that regulates organ polarity in Arabidopsis. KAN is required for abaxial identity in both leaves and carpels, and encodes a nuclear-localized protein in the GARP family of putative transcription factors. Together with KAN2, this gene appears to be involved in the development of the carpel and the outer integument of the ovule.A…
CSS0004177.1	AT5G41940.1	Q67YN2	AT5G41940	2	Ypt/Rab-GAP domain of gyp1p superfamily protein; Its function is described as RAB GTPase activator activity; Involved in regulation of Rab GTPase activity; Located in intracellular; Expressed in 24 plant structures; Expressed during 15 growth stages; Contains the following InterPro domains: RabGAP/TBC (InterPro:IPR000195); BEST Arabidopsis thaliana protein match is: Ypt/Rab-GAP domain of gyp1p su…
CSS0004207.1	AT5G47070.1	Q9LTC0	AT5G47070	9	Protein kinase superfamily protein; May be involved in plant defense signaling.
CSS0004337.1	AT1G20020.1	Q8W493	FNR2	19	ferredoxin-NADP(+)-oxidoreductase 2; Encodes a leaf-type ferredoxin:NADP(H) oxidoreductase. It is present in both chloroplast stroma and thylakoid membranes but is more abundant in the stroma
CSS0004355.1	AT1G12280.1	P60838	SUMM2	3	LRR and NB-ARC domains-containing disease resistance protein; Probable disease resistance protein.
CSS0004395.1	AT3G11840.1	Q9SF15	PUB24	8	Plant U-box 24; E3 ubiquitin-protein ligase that acts as negative regulator of the immunity triggered by the pathogen-associated molecular patterns (PAMPs), in association with PUB22 and PUB23.
CSS0004416.1	AT5G25620.2	Q8VZ59	YUC6	12	Flavin-binding monooxygenase family protein; Involved in auxin biosynthesis via the indole-3-pyruvic acid (IPA) pathway. Also able to convert in vitro phenyl pyruvate (PPA) to phenyl acetic acid (PAA). Required for the formation of floral organs and vascular tissues. Belongs to the set of redundant YUCCA genes probably responsible for auxin biosynthesis in shoots.
CSS0004431.1	AT5G33370.1	Q8LB81	AT5G33370	6	GDSL-like Lipase/Acylhydrolase superfamily protein; Its function is described as hydrolase activity, acting on ester bonds, carboxylesterase activity; Involved in lipid metabolic process; Located in endomembrane system; Expressed in 15 plant structures; Expressed during 7 growth stages; Contains the following InterPro domains: Lipase, GDSL (InterPro:IPR001087); BEST Arabidopsis thaliana protein m…
CSS0004485.1	AT5G66460.1	Q9FJZ3	MAN7	3	Glycosyl hydrolase superfamily protein; Required for both, loosening of the micropylar endosperm, and rupture of the seed coat in germinating seeds. May participate in the hydrolysis of the mannans in the cell wall of germinating seeds.
CSS0004504.1	AT5G42310.1	Q8L844	AT5G42310	13	Pentatricopeptide repeat (PPR-like) superfamily protein; Required for chloroplast protein synthesis and accumulation of subunits of the thylakoid protein complexes. Activates psaC and petA translation by binding their 5'-UTRs. Required for the correct processing of petB and petD mRNAs. Interacts with the petB and petD intergenic region and is required for the generation of petB and petD monocistr…
CSS0004575.1	AT2G28200.1	Q681X4	AT2G28200	1	C2H2-type zinc finger family protein; Probable transcription factor that may be involved in stress responses.
CSS0004691.1	AT3G17790.1	Q9SCX8	PAP17	42	Purple acid phosphatase 17; Metallo-phosphoesterase involved in phosphate metabolism. Has a peroxidase activity; Belongs to the metallophosphoesterase superfamily. Purple acid phosphatase family.
CSS0004786.1	AT3G45780.2	O48963	PHOT1	9	Phototropin 1; Protein kinase that acts as a blue light photoreceptor in a signal-transduction pathway for photo-induced movements. Phosphorylates BLUS1, a kinase involved in stomatal opening. Required for blue light mediated mRNA destabilization. Mediates calcium spiking of extracellular origin in response to a low rate of blue light. Also mediates rapid membrane depolarization and growth inhibi…
CSS0004820.1	AT4G17880.1	O49687	MYC4	7	Basic helix-loop-helix (bHLH) DNA-binding family protein; Transcription factor involved in jasmonic acid (JA) gene regulation. With MYC2 and MYC3, controls additively subsets of JA- dependent responses. Can form complexes with all known glucosinolate-related MYBs to regulate glucosinolate biosynthesis. Binds to the G-box (5'-CACGTG-3') of promoters. Activates multiple TIFY/JAZ promoters.
CSS0004891.1	AT3G22104.1	Q9C5J4	AT3G22104	3	Phototropic-responsive NPH3 family protein; May act as a substrate-specific adapter of an E3 ubiquitin-protein ligase complex (CUL3-RBX1-BTB) which mediates the ubiquitination and subsequent proteasomal degradation of target proteins.
CSS0004982.1	AT1G62440.1	O48809	LRX2	4	Leucine-rich repeat/extensin 2; Modulates cell morphogenesis by regulating cell wall formation and assembly, and/or growth polarization. Together with LRX2, component of the extracellular mechanism regulating root hair morphogenesis and elongation.
CSS0005057.1	AT5G19440.1	Q29Q34	AT5G19440	5	NAD(P)-binding Rossmann-fold superfamily protein; Similar to Eucalyptus gunnii alcohol dehydrogenase of unknown physiological function (GI:1143445), apple tree, PIR:T16995; NOT a cinnamyl-alcohol dehydrogenase
CSS0005165.1	AT4G36920.2	P47927	AP2	75	Integrase-type DNA-binding superfamily protein; Probable transcriptional activator that promotes early floral meristem identity. Is required subsequently for the transition of an inflorescence meristem into a floral meristem. Plays a central role in the specification of floral identity, particularly for the normal development of sepals and petals in the wild-type flower, by spatially controlling …
CSS0005248.1	AT4G25835.1	Q8RY66	AT4G25835	1	P-loop containing nucleoside triphosphate hydrolases superfamily protein; Its function is described as nucleoside-triphosphatase activity, ATPase activity, nucleotide binding, ATP binding; Involved in biological_process unknown; Located in endomembrane system; Expressed in 20 plant structures; Expressed during 12 growth stages; Contains the following InterPro domains: ATPase, AAA-type, core (Inte…
CSS0005254.1	AT2G31740.1	Q8VYT6	AT2G31740	1	S-adenosyl-L-methionine-dependent methyltransferases superfamily protein; Its function is described as methyltransferase activity; Involved in metabolic process; Expressed in 22 plant structures; Expressed during 13 growth stages; Contains the following InterPro domains: Methyltransferase type 11 (InterPro:IPR013216); BEST Arabidopsis thaliana protein match is: S-adenosyl-L-methionine-dependent m…
CSS0005269.1	AT1G72210.1	Q9C7T4	AT1G72210	10	Basic helix-loop-helix (bHLH) DNA-binding superfamily protein; Its function is described as DNA binding, sequence-specific DNA binding transcription factor activity; Involved in regulation of transcription; Located in nucleus; Contains the following InterPro domains: Helix-loop-helix DNA-binding domain (InterPro:IPR001092), Helix-loop-helix DNA-binding (InterPro:IPR011598); BEST Arabidopsis thali…
CSS0005295.1	AT5G39670.1	Q93Z27	AT5G39670	16	Calcium-binding EF-hand family protein; Potential calcium sensor.
CSS0005340.1	AT3G51680.1	Q9SCU0	AT3G51680	2	NAD(P)-binding Rossmann-fold superfamily protein; Its function is described as oxidoreductase activity, binding, catalytic activity; Involved in oxidation reduction, metabolic process; Located in cellular_component unknown; Expressed in cotyledon, root; Contains the following InterPro domains: NAD(P)-binding domain (InterPro:IPR016040), Glucose/ribitol dehydrogenase (InterPro:IPR002347), Short-ch…
CSS0005341.1	AT5G18910.1	Q8GXZ5	AT5G18910	1	Protein kinase superfamily protein; Its function is described as protein serine/threonine kinase activity, protein kinase activity, kinase activity, ATP binding; Involved in protein amino acid phosphorylation; Located in peroxisome; Expressed in 9 plant structures; Expressed during L mature pollen stage, M germinated pollen stage, 4 anthesis, C globular stage, petal differentiation and expansion …
CSS0005356.1	AT3G46290.1	Q9LX66	HERK1	4	Hercules receptor kinase 1; Receptor-like protein kinase required for cell elongation during vegetative growth, mostly in a brassinosteroid- (BR-) independent manner.
CSS0005489.1	AT4G22130.1	Q6R2J8	SRF8	3	STRUBBELIG-receptor family 8 (SRF8); Its function is described as protein serine/threonine kinase activity, protein kinase activity, kinase activity, ATP binding; Involved in protein amino acid phosphorylation; Located in plasma membrane; Expressed in 22 plant structures; Expressed during 13 growth stages; Contains the following InterPro domains: Serine/threonine-protein kinase domain (InterPro:I…
CSS0005583.1	AT3G28345.1	Q9LHD1	ABCB15	2	ABC transporter family protein; Its function is described as ATPase activity, coupled to transmembrane movement of substances; Involved in transport, transmembrane transport; Located in plasma membrane; Expressed in shoot apex, inflorescence meristem, cotyledon, hypocotyl, flower; Expressed during petal differentiation and expansion stage; Contains the following InterPro domains: ATPase, AAA+ typ…
CSS0005600.1	AT5G05340.1	Q9FLC0	PRX52	7	Peroxidase superfamily protein; Removal of H(2)O(2), oxidation of toxic reductants, biosynthesis and degradation of lignin, suberization, auxin catabolism, response to environmental stresses such as wounding, pathogen attack and oxidative stress. These functions might be dependent on each isozyme/isoform in each plant tissue; Belongs to the peroxidase family. Classical plant (class III) peroxidas…
CSS0005634.1	AT1G68390.1	Q9M9C4	AT1G68390	5	Core-2/I-branching beta-1,6-N-acetylglucosaminyltransferase family protein; Contains the following InterPro domains: Core-2/I-Branching enzyme (InterPro:IPR021141); BEST Arabidopsis thaliana protein match is: Core-2/I-branching beta-1,6-N-acetylglucosaminyltransferase family protein (TAIR:AT1G68380.1); Has 622 Blast hits to 618 proteins in 34 species: Archae - 0; Bacteria - 10; Metazoa - 12; Fung…
CSS0005646.1	AT4G37260.1	O23160	MYB73	8	Myb domain protein 73; Transcription factor that functions in salt stress response. Acts as negative regulator of NHX7/SOS1 and CBL4/SOS3 induction in response to salt stress. In response to auxin, activates the transcription of the auxin- responsive gene IAA19. The IAA19 transcription activation by MYB73 is enhanced by direct interaction between MYB73 and PYL8.
CSS0005668.1	AT3G53690.1	Q9LFF2	AT3G53690	24	RING/U-box superfamily protein; Its function is described as zinc ion binding; Expressed in 18 plant structures; Expressed during 10 growth stages; Contains the following InterPro domains: Zinc finger, RING-type, conserved site (InterPro:IPR017907), Zinc finger, C6HC-type (InterPro:IPR002867), Zinc finger, RING-type (InterPro:IPR001841); BEST Arabidopsis thaliana protein match is: RING/U-box supe…
CSS0005697.1	AT1G68810.1	Q9S7Y1	AT1G68810	8	Basic helix-loop-helix (bHLH) DNA-binding superfamily protein; Its function is described as DNA binding, sequence-specific DNA binding transcription factor activity; Involved in regulation of transcription; Located in nucleus; Expressed in 20 plant structures; Expressed during 12 growth stages; Contains the following InterPro domains: Helix-loop-helix DNA-binding domain (InterPro:IPR001092), Heli…
CSS0005742.1	AT1G53700.1	Q9C8M5	WAG1	5	The WAG1 and its homolog, WAG2 each encodes a protein-serine/threonine kinase that are nearly 70% identical to PsPK3 protein. All three together with CsPK3 belong to PsPK3-type kinases. At the N-terminus, all four possess a serine/threonine-rich domain. They are closely related to Arabidopsis kinases PINOID. wag1/wag2 double mutants exhibit a pronounced wavy root phenotype when grown vertically o…
CSS0005753.1	AT5G54490.1	Q9LSQ6	At5g54490	13	Pinoid-binding protein 1; Encodes a PINOID (PID)-binding protein containing putative EF-hand calcium-binding motifs. The interaction is dependent on the presence of calcium. mRNA expression is up-regulated by auxin. Not a phosphorylation target of PID, likely acts upstream of PID to regulate the activity of this protein in response to changes in calcium levels.
CSS0005784.1	AT5G44210.1	Q9FE67	ERF9	2	Erf domain protein 9; Involved in the regulation of gene expression by stress factors and by components of stress signal transduction pathways. Transcription factor that binds to the GCC-box pathogenesis- related promoter element. Acts as a transcriptional inhibitor and may regulate other AtERFs (By similarity).
CSS0005812.1	AT1G13450.1	Q9FX53	GT-1	10	Homeodomain-like superfamily protein; Probable transcription factor that binds specifically to the core DNA sequence 5'-GGTTAA-3'. May act as a molecular switch in response to light signals.
CSS0005848.1	AT3G58580.1	Q9M2F8	AT3G58580	5	DNAse I-like superfamily protein; Acts as catalytic component of the CCR4-NOT core complex, which in the nucleus seems to be a general transcription factor, and in the cytoplasm the major mRNA deadenylase involved in mRNA turnover.
CSS0005917.1	AT5G41990.1	Q944Q0	WNK8	7	With no lysine (K) kinase 8; Encodes a member of the WNK family (9 members in all) of protein kinases, the structural design of which is clearly distinct from those of other known protein kinases, such as receptor-like kinases and mitogen-activated protein kinases. Interacts specifically with and phosphorylates AtVHA-C, subunit C of the vacuolar H+-ATPase.
CSS0005968.1	AT5G16715.1	F4KE63	EMB2247	19	Valine--tRNA ligase, chloroplastic/mitochondrial 2; Embryo defective 2247 (EMB2247); Its function is described as valine-tRNA ligase activity, nucleotide binding, aminoacyl-tRNA ligase activity, ATP binding; Involved in tRNA aminoacylation for protein translation, embryo development ending in seed dormancy; Located in chloroplast stroma, chloroplast; Expressed in 19 plant structures; Expressed du…
CSS0005998.1	AT3G05580.1	Q9M9W3	TOPP9	5	Calcineurin-like metallo-phosphoesterase superfamily protein; Serine/threonine-protein phosphatase that possesses phosphatase activity toward para-nitrophenyl phosphate (pNPP) in vitro.
CSS0006043.1	AT5G23240.1	Q9FMX6	AT5G23240	13	DNAJ heat shock N-terminal domain-containing protein; May function together with HSC70 chaperone to assist protein folding and prevent protein aggregation during salt stress in the chloroplast (Probable). Involved in root development. Required for the position-dependent cell fate determination during root hair development.
CSS0006044.1	AT3G56370.1	Q9LY03	AT3G56370	6	Leucine-rich repeat protein kinase family protein; Its function is described as protein serine/threonine kinase activity, kinase activity, ATP binding; Involved in transmembrane receptor protein tyrosine kinase signaling pathway, protein amino acid phosphorylation; Located in endomembrane system; Expressed in 22 plant structures; Expressed during 13 growth stages; Contains the following InterPro …
CSS0006107.1	AT5G03160.1	Q9LYW9	P58IPK	11	Homolog of mamallian P58IPK; Plays an important positive role in viral symptom development and is required for viral multiplication and pathogenesis.
CSS0006112.1	AT3G20820.1	Q9LT39	AT3G20820	1	Leucine-rich repeat (LRR) family protein; Involved in signal transduction, defense response; Located in apoplast, cell wall, chloroplast, membrane; Expressed in 23 plant structures; Expressed during 13 growth stages; Contains the following InterPro domains: Leucine-rich repeat-containing N-terminal domain, type 2 (InterPro:IPR013210), Leucine-rich repeat (InterPro:IPR001611); BEST Arabidopsis tha…
CSS0006194.1	AT5G39040.1	Q0WML0	ABCB27	6	Transporter associated with antigen processing protein 2; Encodes a member of TAP subfamily of ABC transporters that is located in the vacuole. Mutants are hypersensitive to aluminum and the gene product may be important for intracellular movement of some substrate, possibly chelated Al, as part of a mechanism of aluminum sequestration; Belongs to the ABC transporter superfamily. ABCB family. Mul…
CSS0006199.1	AT1G26610.1	Q9FZE5	AT1G26610	5	C2H2-like zinc finger protein; Its function is described as sequence-specific DNA binding transcription factor activity, zinc ion binding, nucleic acid binding; Involved in regulation of transcription; Located in intracellular; Expressed in 23 plant structures; Expressed during 14 growth stages; Contains the following InterPro domains: Zinc finger, C2H2-like (InterPro:IPR015880), Zinc finger, C2H…
CSS0006318.1	AT5G18670.1	Q8VYW2	BMY3	8	Putative beta-amylase BMY3 (BMY3)
CSS0006398.1	AT5G04240.1	Q6BDA0	ELF6	30	Zinc finger (C2H2 type) family protein / transcription factor jumonji (jmj) family protein; Early Flowering 6 (ELF6) encodes a Jumonji N/C and zinc finger domain-containing protein that acts as a repressor in the photoperiod pathway. ELF6 interacts with BES1 in a Y2H assay, in vitro, and in Arabidosis protoplasts (based on BiFC). ELF6 may play a role in brassinosteroid signaling by affecting hist…
CSS0006423.2	AT1G67230.1	F4HRT5	LINC1	3	Little nuclei1; Component of SUN-protein-containing multivariate complexes also called LINC complexes which link the nucleoskeleton and cytoskeleton by providing versatile outer nuclear membrane attachment sites for cytoskeletal filaments (By similarity). Required for nucleus structure organization (e.g. size and shape).
CSS0006453.1	AT2G35150.1	O82176	EXL7	1	EXORDIUM like 1; May play a role in a brassinosteroid-dependent regulation of growth and development.
CSS0006623.1	AT5G56350.1	Q9FM97	AT5G56350	27	Pyruvate kinase family protein; Its function is described as pyruvate kinase activity, potassium ion binding, magnesium ion binding, catalytic activity; Involved in glycolysis; Located in cellular_component unknown; Expressed in 22 plant structures; Expressed during 13 growth stages; Contains the following InterPro domains: Pyruvate kinase, C-terminal-like (InterPro:IPR015795), Pyruvate kinase, a…
CSS0006755.1	AT3G51000.1	Q9SD45	AT3G51000	1	alpha/beta-Hydrolases superfamily protein; Its function is described as epoxide hydrolase activity, catalytic activity; Expressed in 22 plant structures; Expressed during 13 growth stages; Contains the following InterPro domains: Epoxide hydrolase-like (InterPro:IPR000639), Alpha/beta hydrolase fold-1 (InterPro:IPR000073); BEST Arabidopsis thaliana protein match is: alpha/beta-Hydrolases superfam…
CSS0006760.1	AT2G40950.1	O22208	BZIP17	5	Basic-leucine zipper (bZIP) transcription factor family protein; Transcriptional activator involved in salt and osmotic stress responses. Functions as a stress sensor and transducer in a signaling pathway that resembles an ER stress response. Following salt stress, BZIP17 is cleaved by SBT6.1 (S1P) and S2P at the C- terminus and the N-terminal bZIP component is translocated to the nucleus, where …
CSS0006819.1	AT5G63380.1	Q84P23	AT5G63380	2	AMP-dependent synthetase and ligase family protein; Encodes a peroxisomal protein involved in the activation of fatty acids through esterification with CoA. At5g63380 preferentially activates fatty acids with increased chain length (C9:0 to C8:0) and thus shares characteristics with long-chain fatty acyl-CoA synthases. Also able to catalyze the conversion of OPDA to its CoA ester and is therefore…
CSS0006876.1	AT5G13150.1	Q9FY95	EXO70C1	1	A member of EXO70 gene family, putative exocyst subunits, conserved in land plants. Arabidopsis thaliana contains 23 putative EXO70 genes, which can be classified into eight clusters on the phylogenetic tree.
CSS0006880.1	AT5G42630.1	Q9FJV5	ATS	5	Homeodomain-like superfamily protein; Encodes a member of the KANADI family of putative transcription factors. Involved in integument formation during ovule development and expressed at the boundary between the inner and outer integuments. It is essential for directing laminar growth of the inner integument.Along with KAN1 and KAN2, KAN4 is involved in proper localization of PIN1 in early embryog…
CSS0006899.1	AT3G47120.1	Q9SD61	AT3G47120	1	RNA recognition motif (RRM)-containing protein; Its function is described as RNA binding, nucleotide binding, zinc ion binding, nucleic acid binding; Involved in biological_process unknown; Located in cellular_component unknown; Expressed in 24 plant structures; Expressed during 14 growth stages; Contains the following InterPro domains: Zinc finger, CCCH-type (InterPro:IPR000571), RNA recognition…
CSS0006981.1	AT1G69010.1	Q9CAA4	BIM2	4	BES1-interacting Myc-like protein 2; Positive brassinosteroid-signaling protein.
CSS0007039.1	AT3G14090.1	Q9LJH9	EXO70D3	2	A member of EXO70 gene family, putative exocyst subunits, conserved in land plants. Arabidopsis thaliana contains 23 putative EXO70 genes, which can be classified into eight clusters on the phylogenetic tree.
CSS0007044.1	AT2G01290.1	Q9ZU38	RPI2	11	Cytosolic ribose-5-phosphate isomerase. Knockout mutation causes chloroplast dysfunction, late flowering and premature cell death.
CSS0007180.1	AT3G01370.1	Q8L7C2	CFM2	7	CRM family member 2; Binds specific group II introns in chloroplasts and facilitates their splicing. Acts on both subgroup IIA and subgroup IIB introns. The substrates of the subgroup IIB also require the CRM domain proteins CAF1 or CAF2, with a simultaneous binding of CFM2 and CAF1 or CAF2. Can bind to and promote the splicing of the single group I intron in chloroplast tRNA transcript of trnL-U…
CSS0007215.1	AT5G67210.1	Q9FH92	IRX15-L	5	Protein of unknown function (DUF579); Required for xylan biosynthesis, but not directly involved in catalyzing the addition of sugars to the growing polymer.
CSS0007399.1	AT1G70320.1	Q8H0T4	UPL2	49	Encodes a ubiquitin-protein ligase-like protein containing a HECT domain. There are six other HECT-domain UPLs in Arabidopsis.
CSS0007448.1	AT1G73010.1	Q67YC0	At1g73010	8	Phosphate starvation-induced gene 2; Catalyzes the specific cleavage of pyrophosphate; Belongs to the HAD-like hydrolase superfamily.
CSS0007525.1	AT5G06710.1	P46665	HAT14	7	Homeobox from Arabidopsis thaliana; Homeobox-leucine zipper protein.
CSS0007582.1	AT5G06720.1	Q42578	PA2	5	Peroxidase 2; Removal of H(2)O(2), oxidation of toxic reductants, biosynthesis and degradation of lignin, suberization, auxin catabolism, response to environmental stresses such as wounding, pathogen attack and oxidative stress. These functions might be dependent on each isozyme/isoform in each plant tissue; Belongs to the peroxidase family. Classical plant (class III) peroxidase subfamily.
CSS0007617.1	AT5G58280.1	Q9FHB2	AT5G58280	3	AP2/B3-like transcriptional factor family protein; Its function is described as DNA binding, sequence-specific DNA binding transcription factor activity; Involved in regulation of transcription, DNA-dependent; Expressed in 14 plant structures; Expressed during 6 growth stages; Contains the following InterPro domains: Transcriptional factor B3 (InterPro:IPR003340); BEST Arabidopsis thaliana protei…
CSS0007620.1	AT3G04120.1	P25858	GAPC1	26	Glyceraldehyde-3-phosphate dehydrogenase C subunit 1; Key enzyme in glycolysis that catalyzes the first step of the pathway by converting D-glyceraldehyde 3-phosphate (G3P) into 3-phospho-D-glyceroyl phosphate. Essential for the maintenance of cellular ATP levels and carbohydrate metabolism. Required for full fertility. Involved in response to oxidative stress by mediating plant responses to absc…
CSS0007621.1	AT3G01470.1	Q02283	HAT5	16	Homeobox 1; Encodes a homeodomain leucine zipper class I (HD-Zip I) transcriptional activator involved in leaf development; Belongs to the HD-ZIP homeobox family. Class I subfamily.
CSS0007633.1	AT3G14690.1	Q9LUC5	CYP72A15	3	Cytochrome P450, family 72, subfamily A, polypeptide 15; Putative cytochrome P450
CSS0007690.1	AT4G34980.1	O49607	SBT1.6	2	Serine protease similar to subtilisin; Belongs to the peptidase S8 family.
CSS0007741.1	AT2G03500.1	Q9ZQ85	AT2G03500	7	Homeodomain-like superfamily protein; Transcription factor acting as a flowering repressor, directly repressing FT expression in a dosage-dependent manner in the leaf vasculature.
CSS0007908.1	AT2G28350.1	Q9SKN5	ARF10	24	Auxin response factor 10; Auxin response factors (ARFs) are transcriptional factors that bind specifically to the DNA sequence 5'-TGTCTC-3' found in the auxin-responsive promoter elements (AuxREs). Could act as transcriptional activator or repressor. Formation of heterodimers with Aux/IAA proteins may alter their ability to modulate early auxin response genes expression.
CSS0007929.1	AT3G46550.1	Q9SNC3	SOS5	7	Fasciclin-like arabinogalactan family protein; Isolated in a screen for salt hypersensitive mutants. Mutants have thinner cell walls, abnormal siliques and root growth is inhibited under salt stress. The gene has similarity to arabinogalactan proteins and domains associated with cell adhesion; Belongs to the fasciclin-like AGP family.
CSS0007930.1	AT1G07890.8	Q05431	APX1	20	Encodes a cytosolic ascorbate peroxidase APX1. Ascorbate peroxidases are enzymes that scavenge hydrogen peroxide in plant cells. Eight types of APX have been described for Arabidopsis: three cytosolic (APX1, APX2, APX6), two chloroplastic types (stromal sAPX, thylakoid tAPX), and three microsomal (APX3, APX4, APX5) isoforms. At least part of the induction of heat shock proteins during light stres…
CSS0007941.1	AT1G07530.1	Q9XE58	SCL14	8	SCARECROW-like 14; Encodes a member of the GRAS family of transcription factors. The protein interacts with the TGA2 transcription factor and affects the transcription of stress-responsive genes. The protein is found in the nucleus and is also exported to the cytoplasm.
CSS0007964.1	AT1G51940.1	F4IB81	LYK3	2	Protein kinase family protein / peptidoglycan-binding LysM domain-containing protein; Putative Lysin motif (LysM) receptor kinase that may recognize microbe-derived N-acetylglucosamine (NAG)-containing ligands.
CSS0007998.1	AT5G62550.1	Q9FJJ1	AT5G62550	5	Microtubule-associated futsch-like protein; Unknown protein; Its function is described as molecular_function unknown; Involved in biological_process unknown; Located in plasma membrane; Expressed in 17 plant structures; Expressed during 9 growth stages; Has 14949 Blast hits to 9947 proteins in 971 species: Archae - 43; Bacteria - 3248; Metazoa - 4424; Fungi - 1542; Plants - 562; Viruses - 55; Oth…
CSS0008019.1	AT3G54650.1	Q8W104	FBL17	11	RNI-like superfamily protein; Essential protein for male fertility. Component of the SCF(ASK-cullin-F-box) E3 ubiquitin ligase complex SCF(FBL17), which mediates the ubiquitination and subsequent proteasomal degradation of target proteins. Enables the switch in cell cycle control leading to male germ cell lineage formation from microspores after meiosis. Targets CDKA-1 inhibitors the degradation …
CSS0008024.1	AT5G05690.1	Q42569	CPD	9	Encodes a member of the CP90A family, a cytochrome P450 monooxygenase which converts 6-deoxocathasterone to 6-deoxoteasterone in the late C6 oxidation pathway and cathasterone to teasterone in the early C6 oxidation pathway of brassinolide biosynthesis. Expressed in cotyledons and leaves. Mutants display de-etiolation and derepression of light-induced genes in the dark, dwarfism, male sterility a…
CSS0008061.1	AT2G48010.1	P93050	RKF3	1	Receptor-like serine/threonine kinase (RKF3)
CSS0008095.1	AT3G21090.1	Q8RWI9	ABCG15	1	ABC-2 type transporter family protein; Its function is described as ATPase activity, coupled to transmembrane movement of substances; Involved in response to karrikin; Located in membrane; Expressed in 7 plant structures; Expressed during 6 growth stages; Contains the following InterPro domains: ATPase, AAA+ type, core (InterPro:IPR003593), ABC transporter-like (InterPro:IPR003439), ABC-2 type tr…
CSS0008097.1	AT5G07720.1	Q9LF80	XXT3	6	Galactosyl transferase GMA12/MNN10 family protein; Probable xyloglucan xylosyltransferase involved in the biosynthesis of xyloglucan.
CSS0008112.1	AT3G46530.1	Q9M667	RPP13	4	NB-ARC domain-containing disease resistance protein; Disease resistance protein. Resistance proteins guard the plant against pathogens that contain an appropriate avirulence protein via an indirect interaction with this avirulence protein. That triggers a defense system including the hypersensitive response, which restricts the pathogen growth. In contrast to other resistance proteins, it works i…
CSS0008211.1	AT4G34760.1	O65695	AT4G34760	1	SAUR-like auxin-responsive protein family; Effector of hormonal and environmental signals in plant growth.
CSS0008373.1	AT5G35790.1	Q43727	G6PD1	29	Glucose-6-phosphate dehydrogenase 1; Catalyzes the rate-limiting step of the oxidative pentose-phosphate pathway, which represents a route for the dissimilation of carbohydrates besides glycolysis. The main function of this enzyme is to provide reducing power (NADPH) and pentose phosphates for fatty acid and nucleic acid synthesis which are involved in membrane synthesis and cell division; Belong…
CSS0008654.1	AT2G23390.1	O80456	AT2G23390	19	Uncharacterized protein At2g23390; Contains the following InterPro domains: Protein of unknown function DUF482 (InterPro:IPR007434), Acyl-CoA N-acyltransferase (InterPro:IPR016181); Has 2165 Blast hits to 2163 proteins in 543 species: Archae - 0; Bacteria - 1044; Metazoa - 0; Fungi - 0; Plants - 33; Viruses - 0; Other Eukaryotes - 1088 (source: NCBI BLink).
CSS0008704.1	AT2G35350.1	O82302	PLL1	4	Poltergeist like 1; Encodes a protein most similar to the POLTERGEIST locus. Double mutant analysis of loss of function alleles indicate PLL1 functions redundantly with POL to regulate meristem size and pedicel length. Acts in a dose dependent manner with POL to suppress the clv1, clv2 and clv3 phenotypes.
CSS0008747.1	AT5G14880.1	Q9M7J9	AT5G14880	4	Potassium transporter family protein; Probable potassium transporter.
CSS0008769.1	AT5G07610.1	Q9FLS0	AT5G07610	2	F-box family protein; Contains the following InterPro domains: F-box domain, cyclin-like (InterPro:IPR001810), F-box domain, Skp2-like (InterPro:IPR022364), F-box associated interaction domain (InterPro:IPR017451); BEST Arabidopsis thaliana protein match is: F-box family protein (TAIR:AT5G49610.1); Has 1807 Blast hits to 1807 proteins in 277 species: Archae - 0; Bacteria - 0; Metazoa - 736; Fungi…
CSS0008771.1	AT1G12270.1	Q9LNB6	Hop1	14	Stress-inducible protein, putative; Mediates the association of the molecular chaperones HSP70 and HSP90. Mediates nuclear encoded chloroplast preproteins binding to HSP90 prior to chloroplastic sorting (By similarity).
CSS0008897.1	AT5G55700.1	Q9FM68	BAM4	1	Beta-amylase 4; No alpha-1,4-glucan hydrolase activity, including beta- amylase, alpha-amylase, a-glucosidase or alpha-amyloglucosidase. However, facilitates or regulates starch breakdown, especially at night, by a mechanism involving direct interaction with starch or other alpha-1,4-glucan.
CSS0008982.1	AT1G26110.1	Q9C658	DCP5	7	Decapping 5; As a component of the decapping complex, involved in the degradation of mRNAs. Promotes P-body formation. Translational repressor.
CSS0009027.1	AT4G23030.1	O82752	AT4G23030	2	MATE efflux family protein; Its function is described as antiporter activity, drug transmembrane transporter activity, transporter activity; Involved in drug transmembrane transport, transmembrane transport; Located in membrane; Expressed in stem, male gametophyte, flower; Expressed during 4 anthesis; Contains the following InterPro domains: Multi antimicrobial extrusion protein MatE (InterPro:IP…
CSS0009159.1	AT5G66631.1	B3H4P1	AT5G66631	1	Tetratricopeptide repeat (TPR)-like superfamily protein; Its function is described as molecular_function unknown; Involved in biological_process unknown; Located in cellular_component unknown; Contains the following InterPro domains: Pentatricopeptide repeat (InterPro:IPR002885); BEST Arabidopsis thaliana protein match is: Pentatricopeptide repeat (PPR) superfamily protein (TAIR:AT3G53700.1); Has…
CSS0009162.1	AT1G23800.1	Q8S528	ALDH2B7	11	Encodes a mitochondrial aldehyde dehydrogenase; nuclear gene for mitochondrial product.
CSS0009294.1	AT5G47635.1	Q29PT1	AT5G47635	3	Pollen Ole e 1 allergen and extensin family protein; Its function is described as molecular_function unknown; Involved in biological_process unknown; Located in endomembrane system; Expressed in 8 plant structures; Expressed during 4 anthesis, petal differentiation and expansion stage; Contains the following InterPro domains: Pollen Ole e 1 allergen/extensin (InterPro:IPR006041); BEST Arabidopsis…
CSS0009305.1	AT4G39350.1	O48947	CESA2	3	Cellulose synthase A2; Catalytic subunit of cellulose synthase terminal complexes ('rosettes'), required for beta-1,4-glucan microfibril crystallization, a major mechanism of the cell wall formation. Involved in the primary cell wall formation.
CSS0009322.1	AT1G65410.1	Q9AT00	ABCI13	2	Non-intrinsic ABC protein 11; ATPase transporter involved in lipid transfer from the endoplasmic reticulum (ER) to plastids, and necessary for thylakoids formation. Not involved in transition metal transport pathways; Belongs to the ABC transporter superfamily. ABCI family.
CSS0009368.1	AT3G49240.1	Q9M3A8	emb1796	2	Pentatricopeptide repeat (PPR) superfamily protein; May play a role in embryogenesis.
CSS0009373.1	AT1G02170.1	Q7XJE6	MC1	2	Metacaspase 1; Cysteine protease that cleaves specifically after arginine or lysine residues. Does not cleave caspase-specific substrates. Acts as a positive regulator of cell death. Required for both oxidative stress cell death response and hypersensitive cell death response mediated by immune response.
CSS0009473.1	AT1G47210.2	Q9C6A9	CYCA3;2	36	Cyclin-dependent protein kinase 3;2 (CYCA3;2); Contains the following InterPro domains: Cyclin, C-terminal (InterPro:IPR004367), Cyclin (InterPro:IPR006670), G2/mitotic-specific cyclin A (InterPro:IPR015453), Cyclin-like (InterPro:IPR011028), Cyclin-related (InterPro:IPR013763), Cyclin, N-terminal (InterPro:IPR006671), Cyclin, A/B/D/E (InterPro:IPR014400); BEST Arabidopsis thaliana protein match …
CSS0009515.1	AT3G07870.1	Q9SFC7	AT3G07870	6	F-box and associated interaction domains-containing protein; Contains the following InterPro domains: F-box domain, cyclin-like (InterPro:IPR001810), F-box domain, Skp2-like (InterPro:IPR022364), F-box associated domain, type 3 (InterPro:IPR013187), F-box associated interaction domain (InterPro:IPR017451); BEST Arabidopsis thaliana protein match is: F-box and associated interaction domains-contai…
CSS0009553.1	AT5G54130.2	Q8GUH8	AT5G54130	1	Calcium-binding endonuclease/exonuclease/phosphatase family; Its function is described as calcium ion binding; Expressed in 24 plant structures; Expressed during 15 growth stages; Contains the following InterPro domains: EF-Hand 1, calcium-binding site (InterPro:IPR018247), EF-HAND 2 (InterPro:IPR018249), EF-hand-like domain (InterPro:IPR011992), Endonuclease/exonuclease/phosphatase (InterPro:IPR…
CSS0009578.1	AT2G27600.1	Q9ZNT0	SKD1	13	AAA-type ATPase family protein; Involved in the transport of biosynthetic membrane proteins from the prevacuolar/endosomal compartment to the vacuole. Required for multivesicular body (MVB) protein sorting. Catalyzes the ATP-dependent dissociation of class E VPS proteins from endosomal membranes, such as the disassembly of the ESCRT-III complex. May also regulate cell cycle. Required during seed …
CSS0009672.1	AT4G16970.1	Q0WPK0	AT4G16970	13	Protein kinase superfamily protein; Its function is described as protein serine/threonine kinase activity, protein kinase activity, kinase activity, ATP binding; Involved in protein amino acid phosphorylation; Located in cellular_component unknown; Expressed in 9 plant structures; Expressed during 4 anthesis, F mature embryo stage, petal differentiation and expansion stage, E expanded cotyledon s…
CSS0009740.1	AT1G73660.1	Q9C9U5	AT1G73660	3	Protein tyrosine kinase family protein; Acts as negative regulator of salt tolerance. Mediates sugar response during early seedling development.
CSS0009762.1	AT4G25480.1	Q9M0L0	DREB1A	14	Dehydration response element B1A; Encodes a member of the DREB subfamily A-1 of ERF/AP2 transcription factor family (CBF3). The protein contains one AP2 domain. There are six members in this subfamily, including CBF1, CBF2, and CBF3. This gene is involved in response to low temperature and abscisic acid.
CSS0009848.1	AT1G60190.1	O80742	PUB19	4	ARM repeat superfamily protein; Functions as an E3 ubiquitin ligase.
CSS0009881.1	AT5G38450.1	Q9FF18	CYP735A1	1	Cytochrome P450, family 735, subfamily A, polypeptide 1; Cytokinin hydroxylase that catalyzes the biosynthesis of trans-zeatin via the isopentenyladenine riboside 5'-monophosphate (iPRMP)-dependent pathway. Can use isopentenyladenosine-5'- monophosphate, isopentenyladenosine-5'-diphosphate and isopentenyladenosine-5'-triphosphate as substrate.
CSS0009941.1	AT1G09610.1	Q6NMK1	GXM3	1	Protein of unknown function (DUF579); Methyltransferase catalyzing 4-O-methylation of glucuronic acid side chains on xylan; Belongs to the methyltransferase superfamily.
CSS0010037.1	AT3G63380.1	Q9LY77	AT3G63380	4	ATPase E1-E2 type family protein / haloacid dehalogenase-like hydrolase family protein; This magnesium-dependent enzyme catalyzes the hydrolysis of ATP coupled with the translocation of calcium from the cytosol out of the cell or into organelles.
CSS0010047.1	AT1G23090.1	Q9SXS2	AST91	4	Sulfate transporter 91; H(+)/sulfate cotransporter that may play a role in the regulation of sulfate assimilation.
CSS0010051.1	AT3G57600.1	Q9SVX5	AT3G57600	5	Integrase-type DNA-binding superfamily protein; Encodes a member of the DREB subfamily A-2 of ERF/AP2 transcription factor family. The protein contains one AP2 domain. There are eight members in this subfamily including DREB2A AND DREB2B that are involved in response to drought.
CSS0010109.2	AT3G09100.2	F4IYM6	AT3G09100	5	mRNA capping enzyme family protein; Its function is described as in 7 functions; Involved in 7 processes; Located in nucleus; Expressed in 22 plant structures; Expressed during 13 growth stages; Contains the following InterPro domains: Nucleic acid-binding, OB-fold (InterPro:IPR012340), Dual-specific/protein-tyrosine phosphatase, conserved region (InterPro:IPR000387), Dual specificity phosphatase…
CSS0010117.1	AT2G31400.1	Q9SIC9	GUN1	7	Genomes uncoupled 1; Encodes a a chloroplast-localized pentatricopeptide-repeat protein involved in regulation of nuclear gene expression.
CSS0010254.1	AT2G39710.1	O22282	AT2G39710	2	Eukaryotic aspartyl protease family protein; Encodes a Cysteine-rich peptide (CRP) family protein; Belongs to the peptidase A1 family.
CSS0010284.1	AT4G35000.1	Q42564	APX3	15	Encodes a microsomal ascorbate peroxidase APX3. Ascorbate peroxidases are enzymes that scavenge hydrogen peroxide in plant cells. Eight types of APX have been described for Arabidopsis: three cytosolic (APX1, APX2, APX6), two chloroplastic types (stromal sAPX, thylakoid tAPX), and three microsomal (APX3, APX4, APX5) isoforms. The APX3 protein interacts with AKR2 (ankyrin-containing protein that i…
CSS0010311.1	AT3G60400.1	Q9M219	SHOT1	4	Mitochondrial transcription termination factor family protein; Transcription termination factor involved in the regulation of mitochondrial-encoded gene expression. Essential for normal plant growth and development.
CSS0010419.1	AT2G05830.1	Q9ZUG4	AT2G05830	5	NagB/RpiA/CoA transferase-like superfamily protein; Catalyzes the interconversion of methylthioribose-1- phosphate (MTR-1-P) into methylthioribulose-1-phosphate (MTRu-1- P).
CSS0010497.2	AT3G02110.1	Q8L9Y0	scpl25	1	Serine carboxypeptidase-like 25; Probable carboxypeptidase.
CSS0010505.1	AT2G41660.1	O22227	MIZ1	3	Protein of unknown function, DUF617; Plays a role in lateral root development by maintaining auxin levels. This function requires GNOM (GN/MIZ2) activity. Negatively regulates cytokinin sensitivity on root development. Positively regulates hydrotropism in roots.
CSS0010564.1	AT5G54630.1	Q9FIU1	AT5G54630	8	Zinc finger protein-related; Its function is described as sequence-specific DNA binding transcription factor activity; Involved in regulation of transcription; Located in intracellular; Expressed in 21 plant structures; Expressed during 13 growth stages; Contains the following InterPro domains: Zinc finger, C2H2-like (InterPro:IPR015880), Zinc finger, C2H2-type (InterPro:IPR007087); BEST Arabidop…
CSS0010679.1	AT3G06140.1	Q8LA32	LUL4	20	RING/U-box superfamily protein; Acts as an E3 ubiquitin-protein ligase, or as part of E3 complex, which accepts ubiquitin from specific E2 ubiquitin- conjugating enzymes and then transfers it to substrates (in vitro); Belongs to the RING-type zinc finger family. LOG2 subfamily.
CSS0010908.1	AT3G48250.1	Q9STK5	BIR6	5	Pentatricopeptide repeat (PPR) superfamily protein; Involved in biological_process unknown; Located in chloroplast; Expressed in 21 plant structures; Expressed during 12 growth stages; Contains the following InterPro domains: Pentatricopeptide repeat (InterPro:IPR002885); BEST Arabidopsis thaliana protein match is: Pentatricopeptide repeat (PPR) superfamily protein (TAIR:AT3G02490.1); Has 21230 B…
CSS0010914.1	AT2G36980.1	Q9SJK9	AT2G36980	2	Tetratricopeptide repeat (TPR)-like superfamily protein; Contains the following InterPro domains: Pentatricopeptide repeat (InterPro:IPR002885); BEST Arabidopsis thaliana protein match is: Pentatricopeptide repeat (PPR) superfamily protein (TAIR:AT2G13600.1); Has 45451 Blast hits to 13631 proteins in 250 species: Archae - 6; Bacteria - 3; Metazoa - 113; Fungi - 146; Plants - 44602; Viruses - 0; O…
CSS0010917.1	AT3G05040.1	Q0WP44	HASTY	25	ARM repeat superfamily protein; Nucleocytoplasmic transporter involved in the nuclear export of microRNAs (miRNAs). Required for several miRNAs accumulation. Specifically required for miR156 accumulation which targets SPL3, SPL4 and SPL5 transcription factors. Involved in plant development through its role in miRNAs processing. Required for vegetative phase change and vegetative to reproductive p…
CSS0011120.1	AT3G07040.1	Q39214	RPM1	12	NB-ARC domain-containing disease resistance protein; Disease resistance (R) protein that specifically recognizes the AvrRpm1 type III effector avirulence protein from Pseudomonas syringae. Resistance proteins guard the plant against pathogens that contain an appropriate avirulence protein via an indirect interaction with this avirulence protein. That triggers a defense system including the hypers…
CSS0011139.1	AT2G30490.1	P92994	C4H	29	Cinnamate-4-hydroxylase; Controls carbon flux to pigments essential for pollination or UV protection, to numerous pytoalexins synthesized by plants when challenged by pathogens, and to lignins.
CSS0011267.1	AT1G21980.1	Q56YP2	PIP5K1	3	Type I phosphatidylinositol-4-phosphate 5-kinase. Preferentially phosphorylates PtdIns4P. Induced by water stress and abscisic acid in Arabidopsis thaliana. Expressed in procambial cells of leaves, flowers and roots. A N-terminal Membrane Occupation and Recognition Nexus (MORN)affects enzyme activity and distribution.
CSS0011279.1	AT3G48260.1	Q9STK6	WNK3	1	With no lysine (K) kinase 3; Encodes a member of the WNK family (9 members in all) of protein kinases, the structural design of which is clearly distinct from those of other known protein kinases, such as receptor-like kinases and mitogen-activated protein kinases.
CSS0011381.1	AT4G18710.1	Q39011	BIN2	23	Protein kinase superfamily protein; Negative regulator in brassinosteroid signal transduction pathway important for plant growth. May be also involved in auxin signaling pathway. Phosphorylates and increases the degradation of BZR1 and BZR2/BES1 by the proteasome. Phosphorylates BHLH150, beet curly top virus C4 and tomato golden mosaic virus AC4 on threonine and serine residues. Upon brassinoster…
CSS0011472.1	AT4G13710.1	Q944R1	AT4G13710	2	Pectin lyase-like superfamily protein; Its function is described as lyase activity, pectate lyase activity; Involved in biological_process unknown; Located in endomembrane system; Expressed in 20 plant structures; Expressed during 6 growth stages; Contains the following InterPro domains: Pectin lyase fold/virulence factor (InterPro:IPR011050), AmbAllergen (InterPro:IPR018082), Pectate lyase/Amb a…
CSS0011534.1	AT3G62600.1	Q9LZK5	ATERDJ3B	6	DNAJ heat shock family protein; J domain protein localized in ER lumen. Can partially compensate for the growth defect in jem1 scj1 mutant yeast. Forms a complex SDF2-ERdj3B-BiP that is required for the proper accumulation of the surface-exposed leucine-rich repeat receptor kinases EFR. EFR is involved in PAMP (pathogen associated molecular patterns) triggered immunity.
CSS0011589.1	AT5G19250.1	P59833	AT5G19250	3	Glycoprotein membrane precursor GPI-anchored; Its function is described as molecular_function unknown; Involved in biological_process unknown; Located in anchored to plasma membrane, anchored to membrane; Expressed in 24 plant structures; Expressed during 13 growth stages; BEST Arabidopsis thaliana protein match is: Glycoprotein membrane precursor GPI-anchored (TAIR:AT3G06035.1); Has 1807 Blast h…
CSS0011776.1	AT5G63980.1	Q42546	SAL1	9	Inositol monophosphatase family protein; Encodes a bifunctional protein that has 3'(2'),5'-bisphosphate nucleotidase and inositol polyphosphate 1-phosphatase activities and rescues sulfur assimilation mutants in yeast. It is involved in the response to cold, drought (negative regulator of drought tolerance), and ABA. Mutants in this gene exhibit enhanced induction of stress genes in response to c…
CSS0011809.1	AT4G27360.1	Q8VZW5	AT4G27360	2	Dynein light chain type 1 family protein; Its function is described as microtubule motor activity; Involved in microtubule-based process; Located in microtubule associated complex; Contains the following InterPro domains: Dynein light chain, type 1/2 (InterPro:IPR001372); BEST Arabidopsis thaliana protein match is: Dynein light chain type 1 family protein (TAIR:AT3G16120.1); Has 1221 Blast hits t…
CSS0011846.1	AT3G11320.1	Q5XF09	AT3G11320	1	Nucleotide-sugar transporter family protein; Its function is described as organic anion transmembrane transporter activity; Located in endomembrane system, membrane; Expressed in 19 plant structures; Expressed during 11 growth stages; Contains the following InterPro domains: Protein of unknown function DUF6, transmembrane (InterPro:IPR000620), Protein of unknown function DUF250 (InterPro:IPR00485…
CSS0011879.1	AT5G58290.1	Q9SEI4	RPT3	34	Regulatory particle triple-A ATPase 3; The 26S proteasome is involved in the ATP-dependent degradation of ubiquitinated proteins. The regulatory (or ATPase) complex confers ATP dependency and substrate specificity to the 26S complex.
CSS0011888.1	AT5G05600.1	Q9FFF6	AT5G05600	1	2-oxoglutarate (2OG) and Fe(II)-dependent oxygenase superfamily protein; Involved in anthocyanin and protoanthocyanidin biosynthesis by catalyzing the oxidation of leucoanthocyanidins into anthocyanidins (By similarity). May be involved in the catabolism of cytotoxic polycyclic aromatic hydrocarbons (PAHs); Belongs to the iron/ascorbate-dependent oxidoreductase family.
CSS0011990.1	AT1G66730.1	F4HPZ9	LIG6	31	DNA LIGASE 6; DNA ligase that seals nicks in double-stranded DNA during DNA replication, DNA recombination and DNA repair (Probable). Required to maintain seed viability (e.g. longevity and storability) and during seed germination, probably by repairing DNA damage accumulated during seed development, storage and/or imbibition. Faciliates seed germination in cold conditions (2 degrees Celsius) and…
CSS0012119.1	AT4G11820.2	P54873	HMGS	18	3-hydroxy-3-methylglutaryl coenzyme A synthase; This enzyme condenses acetyl-CoA with acetoacetyl-CoA to form HMG-CoA, which is the substrate for HMG-CoA reductase. Devoided of acetoacetyl-CoA thiolase (AACT) activity. Required for the development of both tapetosomes and elaioplasts in tapetal cells and for pollen viability during pollen tube elongation.
CSS0012122.1	AT5G48170.1	Q9LUB6	SLY2	14	F-box family protein; Essential component of a SCF-type E3 ligase complex that positively regulates the gibberellin signaling pathway. Upon gibberellin treatment, such complex probably mediates the ubiquitination and subsequent degradation of DELLA proteins (GAI, RGA and RGL2), some repressors of the gibberellin pathway, leading to activate the pathway. Can partially complement the absence of GID…
CSS0012132.1	AT3G52500.1	Q9SVD1	AT3G52500	2	Eukaryotic aspartyl protease family protein; Its function is described as aspartic-type endopeptidase activity; Involved in proteolysis; Located in cell wall, membrane, plant-type cell wall; Expressed in 22 plant structures; Expressed during 13 growth stages; Contains the following InterPro domains: Peptidase aspartic (InterPro:IPR021109), Peptidase aspartic, catalytic (InterPro:IPR009007), Pepti…
CSS0012170.1	AT5G19730.1	Q8VYZ3	AT5G19730	8	Pectin lyase-like superfamily protein; Acts in the modification of cell walls via demethylesterification of cell wall pectin; Belongs to the pectinesterase family.
CSS0012198.1	AT1G19660.2	Q93VH2	AT1G19660	3	Wound-responsive family protein; Bifunctional nuclease with both RNase and DNase activities. Involved in basal defense response. Participates in abscisic acid-derived callose deposition following infection by a necrotrophic pathogen (By similarity).
CSS0012257.1	AT2G18510.1	Q9ZU66	emb2444	9	RNA-binding (RRM/RBD/RNP motifs) family protein; Embryo defective 2444 (emb2444); Its function is described as RNA binding, nucleotide binding, nucleic acid binding; Involved in embryo development ending in seed dormancy; Located in nucleolus; Expressed in 23 plant structures; Expressed during 14 growth stages; Contains the following InterPro domains: RNA recognition motif, RNP-1 (InterPro:IPR000…
CSS0012301.1	AT5G13180.1	Q9FY93	NAC083	11	NAC domain containing protein 83; Transcriptional repressor that negatively regulates the expression of genes involved in xylem vessel formation. Represses the transcriptional activation activity of NAC030/VND7, which regulates protoxylem vessel differentiation by promoting immature xylem vessel-specific genes expression. Transcriptional activator that regulates the COLD-REGULATED (COR15A and COR…
CSS0012344.1	AT1G20930.1	Q8LG64	CDKB2;2	25	Cyclin-dependent kinase, expressed in flowers and suspension cell culture, expression peaks during M phase in synchronized cultures. Required for proper organization of the shoot apical meristem and for hormone signaling. Expressed in the shoot apical meristem. Involved in regulation of the G2/M transition of the mitotic cell cycle; Belongs to the protein kinase superfamily. CMGC Ser/Thr protein …
CSS0012351.1	AT1G77380.1	Q39134	AAP3	3	Amino acid permease 3; Amino acid-proton symporter. Stereospecific transporter with a broad specificity for GABA, tryptophan and both neutral and basic amino acids. High affinity transport of cationic amino acids.
CSS0012357.1	AT3G28040.1	Q9LRT1	AT3G28040	1	Leucine-rich receptor-like protein kinase family protein; Its function is described as protein serine/threonine kinase activity, kinase activity, ATP binding; Involved in transmembrane receptor protein tyrosine kinase signaling pathway, protein amino acid phosphorylation; Located in endomembrane system; Expressed in 23 plant structures; Expressed during 13 growth stages; Contains the following In…
CSS0012365.1	AT3G07070.1	Q9SFT7	AT3G07070	1	Protein kinase superfamily protein; May be involved in plant defense signaling; Belongs to the protein kinase superfamily. Ser/Thr protein kinase family.
CSS0012390.1	AT3G11820.1	Q9ZSD4	SYP121	24	Syntaxin of plants 121; Encodes a syntaxin localized at the plasma membrane (SYR1, Syntaxin Related Protein 1, also known as SYP121, PENETRATION1/PEN1). SYR1/PEN1 is a member of the SNARE superfamily proteins. SNARE proteins are involved in cell signaling, vesicle traffic, growth and development. SYR1/PEN1 functions in positioning anchoring of the KAT1 K+ channel protein at the plasma membrane. T…
CSS0012474.1	AT3G22440.1	Q9LUV4	AT3G22440	2	FRIGIDA-like protein; Contains the following InterPro domains: Frigida-like (InterPro:IPR012474); BEST Arabidopsis thaliana protein match is: FRIGIDA-like protein (TAIR:AT4G14900.1); Has 1385 Blast hits to 1327 proteins in 123 species: Archae - 0; Bacteria - 9; Metazoa - 139; Fungi - 70; Plants - 1142; Viruses - 0; Other Eukaryotes - 25 (source: NCBI BLink).
CSS0012599.1	AT5G56890.1	F4K946	AT5G56890	1	Protein kinase superfamily protein; Its function is described as protein serine/threonine kinase activity, protein kinase activity, kinase activity, ATP binding; Involved in protein amino acid phosphorylation; Located in plasma membrane; Contains the following InterPro domains: Protein kinase, ATP binding site (InterPro:IPR017441), Serine/threonine-protein kinase domain (InterPro:IPR002290), Seri…
CSS0012605.1	AT1G08640.1	Q93WG3	CJD1	2	Chloroplast J-like domain 1 (CJD1); Located in chloroplast, chloroplast envelope; Expressed in 23 plant structures; Expressed during 14 growth stages; Has 82 Blast hits to 80 proteins in 30 species: Archae - 0; Bacteria - 24; Metazoa - 0; Fungi - 0; Plants - 50; Viruses - 0; Other Eukaryotes - 8 (source: NCBI BLink).
CSS0012695.1	AT3G02830.1	Q8GXX7	ZFN1	5	Encodes a zinc finger protein.
CSS0012708.1	AT5G13960.1	Q8GZB6	SUVH4	14	SU(VAR)3-9 homolog 4; Encodes a histone 3 lysine 9 specific methyltransferase involved in the maintenance of DNA methylation. SUVH4/KYP is a SU(VAR)3-9 homolog, a SET domain protein. Known SET domain proteins are involved in epigenetic control of gene expression. There are 10 SUVH genes in Arabidopsis and members of this subfamily of the SET proteins have an additional conserved SRA domain. In ky…
CSS0012790.1	AT5G66060.1	F4JZ24	AT5G66060	1	2-oxoglutarate (2OG) and Fe(II)-dependent oxygenase superfamily protein; Catalyzes the post-translational formation of 4- hydroxyproline in -Xaa-Pro-Gly- sequences in proline-rich peptide sequences of plant glycoproteins and other proteins. Hydroxyprolines are important constituent of many plant cell wall glycoproteins such as extensins, hydroxyproline-rich glycoproteins, lectins and arabinogalac…
CSS0012824.1	AT2G19810.1	O82199	OZF1	1	CCCH-type zinc finger family protein; Contains the following InterPro domains: Zinc finger, CCCH-type (InterPro:IPR000571); BEST Arabidopsis thaliana protein match is: Zinc finger C-x8-C-x5-C-x3-H type family protein (TAIR:AT4G29190.1); Has 721 Blast hits to 690 proteins in 126 species: Archae - 0; Bacteria - 0; Metazoa - 152; Fungi - 6; Plants - 412; Viruses - 0; Other Eukaryotes - 151 (source: …
CSS0012842.1	AT1G66250.1	Q9C7U5	AT1G66250	3	O-Glycosyl hydrolases family 17 protein; Its function is described as cation binding, hydrolase activity, hydrolyzing O-glycosyl compounds, catalytic activity; Involved in carbohydrate metabolic process; Located in anchored to plasma membrane, plasma membrane, anchored to membrane; Expressed in 22 plant structures; Expressed during 13 growth stages; Contains the following InterPro domains: X8 (In…
CSS0012847.2	AT1G58100.1	Q9C518	TCP8	8	TCP family transcription factor; Can specifically bind site II elements in the promoter region of PP438/PNM1.
CSS0012870.1	AT2G14170.1	Q0WM29	ALDH6B2	8	Aldehyde dehydrogenase 6B2; Arabidopsis thaliana methylmalonate-semialdehyde dehydrogenase
CSS0012884.1	AT4G03270.1	Q9ZR04	CYCD6;1	14	Cyclin D6;1 (CYCD6;1); Its function is described as cyclin-dependent protein kinase activity; Involved in regulation of cell cycle; Located in nucleus; Expressed in 11 plant structures; Expressed during F mature embryo stage, 4 leaf senescence stage, petal differentiation and expansion stage, E expanded cotyledon stage, D bilateral stage; Contains the following InterPro domains: Cyclin, C-termina…
CSS0012896.1	AT5G64260.1	Q9FE06	EXL2	1	EXORDIUM like 2; May play a role in a brassinosteroid-dependent regulation of growth and development.
CSS0012914.1	AT1G53290.1	Q8L7M1	AT1G53290	1	Galactosyltransferase family protein; Beta-1,3-galactosyltransferase that transfers galactose from UDP-galactose to substrates with a terminal glycosyl residue; Belongs to the glycosyltransferase 31 family.
CSS0012923.1	AT5G65700.2	O49545	MPA24.5	4	Encodes a CLAVATA1-related receptor kinase-like protein required for both shoot and flower meristem function. Very similar to BAM2,with more than 85% a.a. identity. It has a broad expression pattern and is involved in vascular strand development in the leaf, control of leaf shape, size and symmetry, male gametophyte development and ovule specification and function. Anthers of double mutants (bam1…
CSS0012969.1	AT2G31510.1	Q84RR0	ARI7	20	IBR domain-containing protein; Might act as an E3 ubiquitin-protein ligase, or as part of E3 complex, which accepts ubiquitin from specific E2 ubiquitin- conjugating enzymes and then transfers it to substrates; Belongs to the RBR family. Ariadne subfamily.
CSS0012978.1	AT5G57660.1	Q9FHH8	COL5	6	CONSTANS-like 5 (COL5); Its function is described as sequence-specific DNA binding transcription factor activity, zinc ion binding; Involved in regulation of transcription; Located in intracellular; Expressed in 23 plant structures; Expressed during 13 growth stages; Contains the following InterPro domains: CCT domain (InterPro:IPR010402), Zinc finger, B-box (InterPro:IPR000315); BEST Arabidopsis…
CSS0012984.1	AT1G43760.1	F4ICS8	AT1G43760	2	DNAse I-like superfamily protein; Contains the following InterPro domains: Endonuclease/exonuclease/phosphatase (InterPro:IPR005135), RNA-directed DNA polymerase (reverse transcriptase), related (InterPro:IPR015706); BEST Arabidopsis thaliana protein match is: DNAse I-like superfamily protein (TAIR:AT1G40390.1); Has 1816 Blast hits to 1744 proteins in 56 species: Archae - 0; Bacteria - 6; Metazoa…
CSS0013006.1	AT1G74110.1	Q9C9D1	CYP78A10	1	Cytochrome P450, family 78, subfamily A, polypeptide 10; Member of CYP78A; Belongs to the cytochrome P450 family.
CSS0013114.1	AT3G04380.1	Q8W595	SUVR4	6	SET-domain containing protein lysine methyltransferase family protein; Encodes SUVR4, a nucleolar histone methyltransferase with preference for monomethylated H3K9. One of the four closely related Arabidopsis SUVR proteins that belong to the SU(VAR)3-9 subgroup of SET-domain proteins. Proteins containing the evolutionarily conserved SET domain are involved in regulation of eukaryotic gene express…
CSS0013312.1	AT4G34410.1	Q9SZ06	RRTF1	17	Redox responsive transcription factor 1; Probably acts as a transcriptional activator. Binds to the GCC-box pathogenesis-related promoter element. May be involved in the regulation of gene expression by stress factors and by components of stress signal transduction pathways (By similarity).
CSS0013509.1	AT5G19500.1	Q5PP33	AT5G19500	3	Tryptophan/tyrosine permease; Contains the following InterPro domains: Tryptophan/tyrosine permease (InterPro:IPR018227); BEST Arabidopsis thaliana protein match is: Tryptophan/tyrosine permease (TAIR:AT2G33260.1); Has 3446 Blast hits to 3440 proteins in 699 species: Archae - 29; Bacteria - 3077; Metazoa - 10; Fungi - 2; Plants - 199; Viruses - 0; Other Eukaryotes - 129 (source: NCBI BLink).
CSS0013625.1	AT1G76430.1	Q9S735	PHT1;9	1	Phosphate transporter 1;9; Encodes Pht1;9, a member of the Pht1 family of phosphate transporters which include: Pht1;1/At5g43350, Pht1;2/At5g43370, Pht1;3/At5g43360, Pht1;4/At2g38940, Pht1;5/At2g32830, Pht1;6/At5g43340, Pht1;7/At3g54700, Pht1;8/At1g20860, Pht1;9/At1g76430 (Plant Journal 2002, 31:341); Belongs to the major facilitator superfamily. phosphate:H(+) symporter (TC 2.A.1.9) family.
CSS0013679.1	AT2G44980.2	F4IV45	ASG3	18	SNF2 domain-containing protein / helicase domain-containing protein; Probable helicase-like transcription factor.
CSS0013686.1	AT5G46860.1	P93654	VAM3	12	Syntaxin/t-SNARE family protein; Syntaxin-related protein required for vacuolar assembly. A member of t-SNARE superfamily, homologous to yest Vam3p. Localized in the vacuolar membranes. The protein has a heptad repeat structure (residues164-220) in which hydrophobic amino acid residues appear at seven amino acid intervals. Such regions have a high potential to form an amphiphilic a-helix, intrigu…
CSS0013687.1	AT5G58480.1	Q9FGH4	AT5G58480	1	O-Glycosyl hydrolases family 17 protein; Its function is described as cation binding, hydrolase activity, hydrolyzing O-glycosyl compounds, catalytic activity; Involved in carbohydrate metabolic process; Located in anchored to plasma membrane, plasma membrane, anchored to membrane; Expressed in 22 plant structures; Expressed during 13 growth stages; Contains the following InterPro domains: X8 (In…
CSS0013708.1	AT1G71140.1	Q9C994	AT1G71140	5	MATE efflux family protein; Its function is described as antiporter activity, drug transmembrane transporter activity, transporter activity; Involved in drug transmembrane transport, transmembrane transport; Located in plasma membrane, membrane; Expressed in 13 plant structures; Expressed during 8 growth stages; Contains the following InterPro domains: MATE family transporter related protein (Int…
CSS0013714.1	AT2G33880.1	Q6X7J4	STIP	9	Homeobox-3; Encodes a protein with similarity to WUS type homeodomain protein. Required for meristem growth and development and acts through positive regulation of WUS. Loss of function phenotypes include embryo lethality, hyponastic cotyledons, reduced root development and smaller meristems. Phenotypes can be rescued by addition of sucrose in the growth media. Overexpression can partially rescue…
CSS0013722.1	AT1G14670.1	Q940S0	AT1G14670	2	Endomembrane protein 70 protein family; Involved in transport; Located in integral to membrane, Golgi apparatus, membrane; Expressed in 22 plant structures; Expressed during 14 growth stages; Contains the following InterPro domains: Nonaspanin (TM9SF) (InterPro:IPR004240); BEST Arabidopsis thaliana protein match is: Endomembrane protein 70 protein family (TAIR:AT2G01970.1); Has 1574 Blast hits to…
CSS0013828.1	AT5G54830.1	Q9FFU6	AT5G54830	3	DOMON domain-containing protein / dopamine beta-monooxygenase N-terminal domain-containing protein; May act as a catecholamine-responsive trans-membrane electron transporter.
CSS0013853.1	AT3G09650.1	Q9SF38	HCF152	6	Tetratricopeptide repeat (TPR)-like superfamily protein; Involved in the processing of polycistronic chloroplast psbB-psbT-psbH-petB-petD transcript. Could bind RNA.
CSS0013904.1	AT1G76490.1	P14891	HMG1	14	Encodes a 3-hydroxy-3-methylglutaryl coenzyme A reductase, which is involved in melavonate biosynthesis and performs the first committed step in isoprenoid biosynthesis. Expression is activated in dark in leaf tissue but not controlled by light in the root (confine
CSS0013924.1	AT2G01570.1	Q9SLH3	RGA1	24	GRAS family transcription factor family protein; Member of the VHIID/DELLA regulatory family. Contains homopolymeric serine and threonine residues, a putative nuclear localization signal, leucine heptad repeats, and an LXXLL motif. Putative transcriptional regulator repressing the gibberellin response and integration of phytohormone signalling. DELLAs repress cell proliferation and expansion that…
CSS0013975.1	AT4G14700.1	Q710E8	ORC1A	16	Origin recognition complex 1; Essential protein. Component of the origin recognition complex (ORC) that binds origins of replication. It has a role in both chromosomal replication and mating type transcriptional silencing. Binds to the ARS consensus sequence (ACS) of origins of replication (By similarity). H3K4me3 effector that regulates positively the transcription of a subset of genes; Belongs …
CSS0013997.1	AT4G30890.3	Q9FPS3	UBP24	22	Ubiquitin-specific protease 24; Recognizes and hydrolyzes the peptide bond at the C- terminal Gly of ubiquitin. Involved in the processing of poly- ubiquitin precursors as well as that of ubiquitinated proteins (By similarity).
CSS0014034.1	AT5G17420.1	Q9SWW6	IRX3	17	Cellulose synthase family protein; Catalytic subunit of cellulose synthase terminal complexes ('rosettes'), required for beta-1,4-glucan microfibril crystallization, a major mechanism of the cell wall formation. Involved in the secondary cell wall formation. Required for the xylem cell wall thickening; Belongs to the glycosyltransferase 2 family. Plant cellulose synthase subfamily.
CSS0014056.1	AT5G07670.1	Q8VYT5	AT5G07670	1	RNI-like superfamily protein; Contains the following InterPro domains: F-box domain, cyclin-like (InterPro:IPR001810); BEST Arabidopsis thaliana protein match is: RNI-like superfamily protein (TAIR:AT5G51380.1); Has 3082 Blast hits to 1820 proteins in 183 species: Archae - 0; Bacteria - 20; Metazoa - 1308; Fungi - 229; Plants - 1264; Viruses - 0; Other Eukaryotes - 261 (source: NCBI BLink).
CSS0014189.1	AT1G53820.1	P0C035	AT1G53820	1	RING/U-box superfamily protein; Its function is described as zinc ion binding; Contains the following InterPro domains: Zinc finger, RING-type (InterPro:IPR001841), Zinc finger, C3HC4 RING-type (InterPro:IPR018957); BEST Arabidopsis thaliana protein match is: RING/U-box superfamily protein (TAIR:AT1G72310.1); Has 9301 Blast hits to 9282 proteins in 297 species: Archae - 0; Bacteria - 0; Metazoa -…
CSS0014238.1	AT3G06540.1	Q8LLD4	REP	7	Rab escort protein; Substrate-binding subunit of the Rab geranylgeranyltransferase (GGTase) complex. Binds unprenylated Rab proteins and presents the substrate peptide to the catalytic component composed of the alpha subunit RGTA and the beta subunit RGTB (Probable). Preferentially binds the GDP-bound form of Rab and stimulates geranylgeranylation of various Rab GTPases in vitro.
CSS0014269.1	AT3G54340.1	Q9SQ19	AP3	22	K-box region and MADS-box transcription factor family protein; Probable transcription factor involved in the genetic control of flower development. Is required for normal development of petals and stamens in the wild-type flower. Forms a heterodimer with PISTILLATA that is required for autoregulation of both AP3 and PI genes. AP3/PI heterodimer interacts with APETALA1 or SEPALLATA3 to form a tern…
CSS0014287.1	AT1G71090.1	Q9C999	AT1G71090	3	Auxin efflux carrier family protein; Involved in cellular auxin homeostasis by regulating auxin metabolism. Regulates intracellular auxin accumulation at the endoplasmic reticulum and thus auxin availability for nuclear auxin signaling.
CSS0014426.1	AT5G20280.1	Q94BT0	SPS1F	10	Sucrose phosphate synthase 1F; Plays a major role in photosynthetic sucrose synthesis by catalyzing the rate-limiting step of sucrose biosynthesis from UDP-glucose and fructose- 6-phosphate. Involved in the regulation of carbon partitioning in the leaves of plants. May regulate the synthesis of sucrose and therefore play a major role as a limiting factor in the export of photoassimilates out of t…
CSS0014456.1	AT4G33910.1	Q8VZJ7	AT4G33910	1	2-oxoglutarate (2OG) and Fe(II)-dependent oxygenase superfamily protein; Catalyzes the post-translational formation of 4- hydroxyproline in -Xaa-Pro-Gly- sequences in proline-rich peptide sequences of plant glycoproteins and other proteins. Hydroxyprolines are important constituent of many plant cell wall glycoproteins such as extensins, hydroxyproline-rich glycoproteins, lectins and arabinogalac…
CSS0014484.1	AT1G02065.1	Q8GXL3	SPL8	2	Squamosa promoter binding protein-like 8; Trans-acting factor that binds specifically to the consensus nucleotide sequence 5'-TNCGTACAA-3'. Binds specifically to the 5'-GTAC-3' core sequence. Involved in development and floral organogenesis. Required for ovule differentiation, pollen production, filament elongation, seed formation and siliques elongation. Also seems to play a role in the formatio…
CSS0014501.1	AT5G55950.1	Q9FG70	AT5G55950	1	Nucleotide/sugar transporter family protein; Involved in N-terminal protein myristoylation, transmembrane transport; Located in membrane; Expressed in inflorescence meristem, petal, leaf whorl, flower; Expressed during 4 anthesis, petal differentiation and expansion stage; Contains the following InterPro domains: UAA transporter (InterPro:IPR013657), Protein of unknown function DUF250 (InterPro:I…
CSS0014534.1	AT5G17050.1	Q9LFJ8	UGT78D2	12	UDP-glucosyl transferase 78D2; The At5g17050 encodes a anthocyanidin 3-O-glucosyltransferase which specifically glucosylates the 3-position of the flavonoid C-ring. Anthocyanidins such as cyanidin and pelargonidin as well as flavonols such as kaempferol and quercetin are accepted substrates; Belongs to the UDP-glycosyltransferase family.
CSS0014643.2	AT3G16500.1	Q8LAL2	IAA26	4	Phytochrome-associated protein 1; Aux/IAA proteins are short-lived transcriptional factors that function as repressors of early auxin response genes at low auxin concentrations. Repression is thought to result from the interaction with auxin response factors (ARFs), proteins that bind to the auxin-responsive promoter element (AuxRE). Formation of heterodimers with ARF proteins may alter their abi…
CSS0014650.1	AT3G17640.1	Q9LUN3	AT3G17640	1	Leucine-rich repeat (LRR) family protein; Contains the following InterPro domains: Leucine-rich repeat-containing N-terminal domain, type 2 (InterPro:IPR013210), Leucine-rich repeat (InterPro:IPR001611); BEST Arabidopsis thaliana protein match is: Leucine-rich repeat (LRR) family protein (TAIR:AT1G03440.1); Has 49064 Blast hits to 19347 proteins in 858 species: Archae - 12; Bacteria - 2546; Metaz…
CSS0014769.1	AT3G52820.1	Q8S340	PAP22	1	Purple acid phosphatase 22 (PAP22); Its function is described as protein serine/threonine phosphatase activity, acid phosphatase activity; Involved in biological_process unknown; Located in endomembrane system; Expressed in 12 plant structures; Expressed during 6 growth stages; Contains the following InterPro domains: Metallophosphoesterase (InterPro:IPR004843), Purple acid phosphatase-like, N-te…
CSS0014817.1	AT3G28600.1	F4J0C0	AT3G28600	1	P-loop containing nucleoside triphosphate hydrolases superfamily protein; Its function is described as nucleoside-triphosphatase activity, ATPase activity, nucleotide binding, ATP binding; Involved in N-terminal protein myristoylation; Located in endomembrane system; Expressed in flower; Expressed during petal differentiation and expansion stage; Contains the following InterPro domains: ATPase, A…
CSS0014841.1	AT3G07500.1	Q84JA7	AT3G07500	1	Far-red impaired responsive (FAR1) family protein; Contains the following InterPro domains: Transcription factor, FAR1-related (InterPro:IPR004330); BEST Arabidopsis thaliana protein match is: Far-red impaired responsive (FAR1) family protein (TAIR:AT2G43280.1); Has 895 Blast hits to 827 proteins in 17 species: Archae - 0; Bacteria - 0; Metazoa - 0; Fungi - 0; Plants - 895; Viruses - 0; Other Euk…
CSS0014848.1	AT3G17000.1	Q9LSP7	UBC32	31	Ubiquitin-conjugating enzyme 32; Accepts the ubiquitin from the E1 complex and catalyzes its covalent attachment to other proteins; Belongs to the ubiquitin-conjugating enzyme family.
CSS0014859.1	AT4G31820.1	Q8H1D3	ENP	3	Phototropic-responsive NPH3 family protein; A member of the NPY family genes (NPY1/AT4G31820, NPY2/AT2G14820, NPY3/AT5G67440, NPY4/AT2G23050, NPY5/AT4G37590). Encodes a protein with similarity to NHP3. Contains BTB/POZ domain. Promoter region has canonical auxin response element binding site and Wus binding site. Co-localizes to the late endosome with PID. Regulates cotyledon development through …
CSS0014932.1	AT1G12260.1	Q9FWX2	NAC007	10	NAC 007; Transcription activator that binds to the secondary wall NAC binding element (SNBE), 5'- (T/A)NN(C/T)(T/C/G)TNNNNNNNA(A/C)GN(A/C/T)(A/T)-3', in the promoter of target genes (By similarity). Involved in xylem formation by promoting the expression of secondary wall-associated transcription factors and of genes involved in secondary wall biosynthesis and programmed cell death, genes driven …
CSS0014938.1	AT2G28380.1	Q9SKN2	DRB2	8	dsRNA-binding protein 2; Binds double-stranded RNA. May be involved in RNA- mediated silencing.
CSS0015005.1	AT4G14550.1	Q38832	IAA14	13	Indole-3-acetic acid inducible 14; Aux/IAA proteins are short-lived transcriptional factors that function as repressors of early auxin response genes at low auxin concentrations. Repression is thought to result from the interaction with auxin response factors (ARFs), proteins that bind to the auxin-responsive promoter element (AuxRE). Formation of heterodimers with ARF proteins may alter their ab…
CSS0015047.1	AT5G64050.1	Q9FEA2	ERS	17	Glutamate tRNA synthetase; Catalyzes the attachment of glutamate to tRNA(Glu) in a two-step reaction: glutamate is first activated by ATP to form Glu-AMP and then transferred to the acceptor end of tRNA(Glu); Belongs to the class-I aminoacyl-tRNA synthetase family. Glutamate--tRNA ligase type 1 subfamily.
CSS0015141.1	AT4G39410.1	Q9SVB7	WRKY13	6	WRKY DNA-binding protein 13; Transcription factor. Interacts specifically with the W box (5'-(T)TGAC[CT]-3'), a frequently occurring elicitor- responsive cis-acting element (By similarity).
CSS0015155.1	AT3G15210.1	O80340	ERF4	7	Ethylene responsive element binding factor 4; Encodes a member of the ERF (ethylene response factor) subfamily B-1 of ERF/AP2 transcription factor family (ATERF-4). The protein contains one AP2 domain. Acts as a negative regulator of JA-responsive defense gene expression and resistance to the necrotrophic fungal pathogen Fusarium oxysporum and antagonizes JA inhibition of root elongation.
CSS0015174.1	AT1G25510.1	Q9C6M0	AT1G25510	4	Eukaryotic aspartyl protease family protein; Its function is described as aspartic-type endopeptidase activity; Involved in proteolysis; Located in endomembrane system; Expressed in 13 plant structures; Expressed during 6 growth stages; Contains the following InterPro domains: Peptidase aspartic (InterPro:IPR021109), Peptidase aspartic, catalytic (InterPro:IPR009007), Peptidase A1 (InterPro:IPR00…
CSS0015219.1	AT5G06150.1	Q39067	CYC1BAT	28	Cyclin family protein; Encodes a cyclin whose expression is reduced in response to high salt.
CSS0015257.1	AT1G67750.1	Q9FXD8	AT1G67750	4	Pectate lyase family protein; Its function is described as pectate lyase activity; Involved in biological_process unknown; Located in endomembrane system; Expressed in 21 plant structures; Expressed during 13 growth stages; Contains the following InterPro domains: Pectin lyase fold/virulence factor (InterPro:IPR011050), AmbAllergen (InterPro:IPR018082), Pectate lyase/Amb allergen (InterPro:IPR002…
CSS0015320.1	AT4G16780.1	Q05466	HB-2	14	Homeobox protein 2; Probable transcription factor involved in the negative regulation of cell elongation and specific cell proliferation processes such as lateral root formation and secondary growth of the vascular system. Acts as mediator of the red/far-red light effects on leaf cell expansion in the shading response. Binds to the DNA sequence 5'-CAAT[GC]ATTG-3'. Negatively regulates its own exp…
CSS0015330.1	AT4G36810.1	P34802	GGPS1	3	Geranylgeranyl pyrophosphate synthase 1; Heterodimeric geranyl(geranyl)-diphosphate (GPP) synthase large subunit. In vitro, the large subunit catalyzes mainly the trans-addition of the three molecules of IPP onto DMAPP to form geranylgeranyl pyrophosphate while the small subunit alone is inactive. Upon association of the two subunits, the product profile changes and the production of gerany-dipho…
CSS0015360.1	AT4G37790.1	P46604	HAT22	7	Encodes homeobox protein HAT22, member of the HD-Zip II family.
CSS0015370.1	AT3G50330.1	Q9SND4	HEC2	13	Basic helix-loop-helix (bHLH) DNA-binding superfamily protein; Required for the female reproductive tract development and fertility.
CSS0015559.1	AT3G01330.1	Q8RWL0	DEL3	11	DP-E2F-like protein 3; Inhibitor of E2F-dependent activation of gene expression. Binds specifically the E2 recognition site without interacting with DP proteins and prevents transcription activation by E2F/DP heterodimers. Does not bind retinoblastoma-related proteins. Acts as a growth regulator but is not associated with changes in the expression of cell cycle marker genes or in nuclear ploidy l…
CSS0015598.1	AT3G27810.1	Q9LK95	MYB21	5	Myb domain protein 21; Transcription factor involved in photomorphogenesis in the light. May act downstream of the light receptor network and directly affects transcription of light-induced genes. In darkness, its probable degradation prevent the activation of light-induced genes. Required to activate expression of PAL. Acts redundantly with MYB24 and MYB57 to control stamen filament elongation i…
CSS0015668.1	AT1G31814.1	Q9C6S2	FRL2	3	FRIGIDA like 2; Family member of FRI-related genes that is required for the winter-annual habit. Genbank accession BK004885; Belongs to the Frigida family.
CSS0015689.1	AT1G12500.1	Q9LDH3	AT1G12500	1	Nucleotide-sugar transporter family protein; Its function is described as organic anion transmembrane transporter activity; Located in membrane; Expressed in 22 plant structures; Expressed during 13 growth stages; Contains the following InterPro domains: Protein of unknown function DUF6, transmembrane (InterPro:IPR000620), Protein of unknown function DUF250 (InterPro:IPR004853); BEST Arabidopsis …
CSS0015812.1	AT5G64920.1	Q9SPL2	CIP8	27	COP1-interacting protein 8; Encodes a RING-H2 protein that interacts with the RING finger domain of COP1. CIP8 exhibits a strong interaction with the E2 ubiquitin conjugating enzyme AtUBC8 through its N-terminal domain and promotes ubiquitination in an E2-dependent fashion in vitro. It is possible that the AtUBC8-CIP8 module might interact with COP1 in vivo, thereby participating in proteasome-me…
CSS0015901.1	AT5G01720.1	Q8RWU5	AT5G01720	21	RNI-like superfamily protein; Its function is described as ubiquitin-protein ligase activity; Involved in ubiquitin-dependent protein catabolic process; Located in endomembrane system; Expressed in 17 plant structures; Expressed during 8 growth stages; Contains the following InterPro domains: Leucine-rich repeat, cysteine-containing subtype (InterPro:IPR006553); BEST Arabidopsis thaliana protein …
CSS0016008.1	AT4G36220.1	Q42600	CYP84A1	20	Ferulic acid 5-hydroxylase 1; Encodes ferulate 5-hydroxylase (F5H). Involved in lignin biosynthesis.
CSS0016011.1	AT4G06634.1	Q2V3L3	YY1	8	Zinc finger (C2H2 type) family protein; Dual-function transcription factor with both repression and activation activities. Binds to 5'-CCATATT-3' motif in target gene promoters (e.g. ABR1). Binds also to G-rich DNA motif 5'-GGGGGCAGTGG-3'. Regulates the expression of genes involved in diverse cellular pathways, including glucose metabolism, photosynthesis, phototropism and stress response (e.g. s…
CSS0016040.1	AT5G53580.1	Q56Y42	PLR1	5	NAD(P)-linked oxidoreductase superfamily protein; Catalyzes the reduction of pyridoxal (PL) with NADPH and oxidation of pyridoxine (PN) with NADP(+). Involved in the PLP salvage pathway; Belongs to the aldo/keto reductase family.
CSS0016045.1	AT4G29000.1	Q9SZD1	AT4G29000	6	Tesmin/TSO1-like CXC domain-containing protein; Plays a role in development of both male and female reproductive tissues; Belongs to the lin-54 family.
CSS0016161.1	AT1G53430.1	C0LGG8	AT1G53430	2	Leucine-rich repeat transmembrane protein kinase; Its function is described as kinase activity; Involved in protein amino acid phosphorylation; Located in plasma membrane; Expressed in 23 plant structures; Expressed during 13 growth stages; Contains the following InterPro domains: Serine/threonine-protein kinase domain (InterPro:IPR002290), Leucine-rich repeat (InterPro:IPR001611), Serine-threoni…
CSS0016177.1	AT3G51240.1	Q9S818	F3H	27	Flavanone 3-hydroxylase; Catalyzes the 3-beta-hydroxylation of 2S-flavanones to 2R,3R-dihydroflavonols which are intermediates in the biosynthesis of flavonols, anthocyanidins, catechins and proanthocyanidins in plants.
CSS0016214.1	AT5G59840.1	Q9FJF1	AT5G59840	7	Ras-related small GTP-binding family protein; Its function is described as GTP binding; Involved in protein transport, small GTPase mediated signal transduction; Located in plasma membrane; Expressed in 23 plant structures; Expressed during 15 growth stages; Contains the following InterPro domains: Ras GTPase (InterPro:IPR001806), Small GTP-binding protein (InterPro:IPR005225), Small GTPase (Inte…
CSS0016226.1	AT4G21350.1	O81902	PUB8	1	Plant U-box 8; Functions as an E3 ubiquitin ligase (By similarity). Involved in the age-dependent pseudo-self-compatibility process.
CSS0016382.1	AT5G14170.1	Q9FMT4	CHC1	7	CHC1 is predicted to encode a protein that belongs to the chromodomain remodeling complex. Two RNAi knock-down lines have a dwarf phenotype and reduced rates of Agrobacterium-mediated transformation. The low rate of root-mediated transformation rate may result from altered root morphology or reduced root growth rates.
CSS0016409.1	AT1G59540.1	Q9S7P3	ZCF125	12	P-loop containing nucleoside triphosphate hydrolases superfamily protein; Encodes a kinesin-like protein.
CSS0016431.1	AT2G38090.1	Q8GXN7	AT2G38090	8	Duplicated homeodomain-like superfamily protein; Contains the following InterPro domains: Molecular chaperone, heat shock protein, Hsp40, DnaJ (InterPro:IPR015609), SANT, eukarya (InterPro:IPR017884), Myb-like DNA-binding domain, SHAQKYF class (InterPro:IPR006447), SANT, DNA-binding (InterPro:IPR001005), Homeodomain-like (InterPro:IPR009057), Myb, DNA-binding (InterPro:IPR014778), Homeodomain-rel…
CSS0016477.1	AT5G18550.1	Q6NPN3	AT5G18550	1	Zinc finger C-x8-C-x5-C-x3-H type family protein; Its function is described as zinc ion binding, nucleic acid binding; Involved in biological_process unknown; Located in cellular_component unknown; Expressed in 17 plant structures; Expressed during 8 growth stages; Contains the following InterPro domains: Zinc finger, CCCH-type (InterPro:IPR000571); BEST Arabidopsis thaliana protein match is: Zin…
CSS0016479.1	AT4G34110.1	P42731	PAB2	10	poly(A) binding protein 2; Binds the poly(A) tail of mRNA. Appears to be an important mediator of the multiple roles of the poly(A) tail in mRNA biogenesis, stability and translation. In the cytoplasm, affects both translation and mRNA decay. Stimulates translation by interaction with translation initiation factor eIF4G, a subunit of the cap-binding complex eIF4F, bringing the 5'- and 3'-ends of …
CSS0016493.1	AT3G63010.1	Q9LYC1	GID1B	9	alpha/beta-Hydrolases superfamily protein; Functions as soluble gibberellin (GA) receptor. GA is an essential hormone that regulates growth and development in plants. Binds with high affinity the biologically active gibberellin GA4, but has no affinity for the biologically inactive GAs. In response to GA, interacts with specific DELLA proteins, known as repressors of GA-induced growth, and target…
CSS0016514.1	AT4G25200.1	Q96331	HSP23.6	6	Mitochondrion-localized small heat shock protein 23.6; AtHSP23.6-mito mRNA, nuclear gene encoding mitochondrial; Belongs to the small heat shock protein (HSP20) family.
CSS0016543.1	AT5G42800.1	P51102	DFR	28	Dihydroflavonol reductase. Catalyzes the conversion of dihydroquercetin to leucocyanidin in the biosynthesis of anthocyanins.
CSS0016544.1	AT3G10360.1	Q9SS47	PUM4	1	Pumilio 4; Encodes a member of the Arabidopsis Pumilio (APUM) proteins containing PUF domain (eight repeats of approximately 36 amino acids each). PUF proteins regulate both mRNA stability and translation through sequence-specific binding to the 3' UTR of target mRNA transcripts.
CSS0016556.1	AT3G61250.1	Q9M2D9	MYB17	7	Myb domain protein 17; Transcription factor that may play a role in flower development by repressing ANT. Regulates the transition of meristem identity from vegetative growth to flowering. Acts downstream of LFY and upstream of AP1. Directly activates AP1 to promote floral fate. Together with LFY and AP1 may constitute a regulatory network that contributes to an abrupt and robust meristem identit…
CSS0016564.1	AT3G48520.1	Q9SMP5	CYP94B3	3	Cytochrome P450, family 94, subfamily B, polypeptide 3; Hydroxylase involved in the oxidation of the plant hormone jasmonoyl-L-isoleucine (JA-Ile), a bioactive phytohormone of the jasmonate-mediated signaling pathway. Converts JA-Ile to 12-hydroxy-JA-Ile. Exerts negative feedback control on JA-Ile levels and plays a key role in attenuation of jasmonate responses. Negatively regulates the expressi…
CSS0016668.1	AT5G13400.1	Q9LYR6	AT5G13400	9	Major facilitator superfamily protein; Its function is described as transporter activity; Involved in oligopeptide transport; Located in membrane; Expressed in 21 plant structures; Expressed during 13 growth stages; Contains the following InterPro domains: PTR2 family proton/oligopeptide symporter, conserved site (InterPro:IPR018456), Oligopeptide transporter (InterPro:IPR000109), Major facilitat…
CSS0016673.1	AT2G34900.1	Q84XV2	IMB1	8	Transcription factor GTE6; Encodes a member of the BET subgroup of bromodomain proteins, a novel class of putative transcription factors. Its expression is induced during seed imbibition and downregulated during germination. Seeds of a loss-of-function mutant allele, imb1, show impaired cotyledon greening during germination in abscisic acid (ABA) and express higher levels of ABI5 protein than the…
CSS0016683.1	AT3G09780.1	Q9S7D9	F8A24.17	3	CRINKLY4 related 1; Serine/threonine-protein kinase with low activity.
CSS0016695.1	AT1G19600.1	Q9LN35	AT1G19600	4	pfkB-like carbohydrate kinase family protein; Its function is described as kinase activity; Involved in D-ribose catabolic process; Located in cellular_component unknown; Expressed in 21 plant structures; Expressed during 13 growth stages; Contains the following InterPro domains: Carbohydrate/purine kinase (InterPro:IPR011611); BEST Arabidopsis thaliana protein match is: pfkB-like carbohydrate ki…
CSS0016724.1	AT1G68150.1	Q9C9F0	WRKY9	5	WRKY DNA-binding protein 9; Transcription factor. Interacts specifically with the W box (5'-(T)TGAC[CT]-3'), a frequently occurring elicitor- responsive cis-acting element (By similarity).
CSS0016742.1	AT1G78140.1	Q8LBV4	AT1G78140	2	S-adenosyl-L-methionine-dependent methyltransferases superfamily protein; Its function is described as methyltransferase activity; Involved in metabolic process; Located in chloroplast, plastoglobule; Expressed in 24 plant structures; Expressed during 15 growth stages; Contains the following InterPro domains: Methyltransferase type 11 (InterPro:IPR013216); BEST Arabidopsis thaliana protein match …
CSS0016752.1	AT5G57620.1	Q9FKL2	MYB36	4	Myb domain protein 36; Transcription factors that activates genes required for endodermal differentiation but represses genes involved in proliferative divisions, thus regulating the transition from proliferation to differentiation in root endodermis. Required for Casparian strip formation by positively regulating the expression of the Casparian strip genes CASP1, PER64 and ESB1 and other endoder…
CSS0016754.1	AT3G54170.1	Q9ZSZ8	FIP37	5	FKBP12 interacting protein 37; Probable regulatory subunit of the N6-methyltransferase complex, a multiprotein complex that mediates N6-methyladenosine (m6A) methylation of some adenosine residues of some mRNAs and plays a role in the efficiency of mRNA splicing and processing and mRNA stability (By similarity). Essential protein required during endosperm development and embryogenesis. Involved i…
CSS0016769.1	AT3G09980.1	Q8RXZ8	AT3G09980	2	Family of unknown function (DUF662) ; Contains the following InterPro domains: Protein of unknown function DUF662 (InterPro:IPR007033); BEST Arabidopsis thaliana protein match is: Family of unknown function (DUF662) (TAIR:AT2G36410.2); Has 2513 Blast hits to 2174 proteins in 327 species: Archae - 81; Bacteria - 288; Metazoa - 1019; Fungi - 163; Plants - 196; Viruses - 10; Other Eukaryotes - 756 (…
CSS0016770.1	AT1G43800.1	Q84VY3	FTM1	5	Plant stearoyl-acyl-carrier-protein desaturase family protein; Converts stearoyl-ACP to oleoyl-ACP by introduction of a cis double bond between carbons 9 and 10 of the acyl chain; Belongs to the fatty acid desaturase type 2 family.
CSS0016805.1	AT4G38870.1	Q9T0J4	AT4G38870	2	F-box and associated interaction domains-containing protein; Contains the following InterPro domains: F-box domain, cyclin-like (InterPro:IPR001810), F-box domain, Skp2-like (InterPro:IPR022364), F-box associated domain, type 3 (InterPro:IPR013187), F-box associated interaction domain (InterPro:IPR017451); BEST Arabidopsis thaliana protein match is: F-box associated ubiquitination effector family…
CSS0016814.1	AT5G03490.1	Q9LZD8	AT5G03490	2	UDP-Glycosyltransferase superfamily protein; Glucosyltransferase that glucosylates benzoates and benzoate derivatives in vitro.
CSS0016867.1	AT2G45750.1	O80844	AT2G45750	1	S-adenosyl-L-methionine-dependent methyltransferases superfamily protein; Contains the following InterPro domains: Protein of unknown function DUF248, methyltransferase putative (InterPro:IPR004159); BEST Arabidopsis thaliana protein match is: S-adenosyl-L-methionine-dependent methyltransferases superfamily protein (TAIR:AT4G00750.1); Has 1101 Blast hits to 1086 proteins in 99 species: Archae - 0…
CSS0016870.1	AT3G60080.1	Q9M1D5	AT3G60080	21	RING/U-box superfamily protein; Its function is described as zinc ion binding; Expressed in 24 plant structures; Expressed during 15 growth stages; Contains the following InterPro domains: Zinc finger, RING-type (InterPro:IPR001841), Zinc finger, C3HC4 RING-type (InterPro:IPR018957); BEST Arabidopsis thaliana protein match is: RING/U-box superfamily protein (TAIR:AT2G44330.1); Has 9920 Blast hits…
CSS0016875.1	AT1G75560.2	Q8GXC5	AT1G75560	1	Zinc knuckle (CCHC-type) family protein; Its function is described as zinc ion binding, nucleic acid binding; Involved in biological_process unknown; Located in chloroplast; Expressed in 23 plant structures; Expressed during 15 growth stages; Contains the following InterPro domains: Zinc finger, CCHC-type (InterPro:IPR001878), Zinc finger, CCHC retroviral-type (InterPro:IPR013084); BEST Arabidops…
CSS0016915.1	AT4G04910.1	Q9M0Y8	NSF	22	AAA-type ATPase family protein; Involved in vesicle-mediated transport. The ATPase activity of NSF serves to disassemble the SNARE complex, freeing the components for subsequent pairing and fusion events.
CSS0016918.1	AT2G24830.1	Q9SK49	AT2G24830	7	Zinc finger (CCCH-type) family protein / D111/G-patch domain-containing protein; Its function is described as zinc ion binding, nucleic acid binding; Involved in biological_process unknown; Located in intracellular; Expressed in 24 plant structures; Expressed during 15 growth stages; Contains the following InterPro domains: Zinc finger, CCCH-type (InterPro:IPR000571), D111/G-patch (InterPro:IPR00…
CSS0016976.1	AT2G40116.1	Q8GV43	AT2G40116	2	Phosphoinositide-specific phospholipase C family protein; The production of the second messenger molecules diacylglycerol (DAG) and inositol 1,4,5-trisphosphate (IP3) is mediated by activated phosphatidylinositol-specific phospholipase C enzymes.
CSS0017020.1	AT5G03790.1	Q9LZR0	HB51	8	Homeobox 51; Encodes a homeodomain leucine zipper class I (HD-Zip I) meristem identity regulator that acts together with LFY to induce CAL expression. It binds to the CAL promoter proximal CAATNATTG element. LMI1 acts primarily downstream of LFY in meristem identity regulation. The interaction between LFY, LMI1 and CAL resembles a feed-forward loop transcriptional network motif. The gene also had…
CSS0017043.1	AT4G38430.1	Q93ZY2	ROPGEF1	5	Rho guanyl-nucleotide exchange factor 1; Guanine-nucleotide exchange factor (GEF) that acts as an activator of Rop (Rho of plants) GTPases by promoting the exchange of GDP for GTP. Acts downstream of PRK2 in the control of polarized pollen tube growth by activating ARAC11/ROP1. In association with ROPGEF4, acts as specific regulator of ARAC10/ROP11 function in ABA-mediated stomatal closure. May p…
CSS0017172.1	AT5G14180.1	Q67ZU1	MPL1	2	Myzus persicae-induced lipase 1; Triacylglycerol (TAG) lipase. May be involved for TAG storage breakdown during seed germination (By similarity).
CSS0017237.1	AT3G25600.1	Q9LI84	AT3G25600	14	Calcium-binding EF-hand family protein; Potential calcium sensor.
CSS0017245.1	AT1G28360.1	Q94ID6	ERF12	5	ERF domain protein 12; Involved in the regulation of gene expression by stress factors and by components of stress signal transduction pathways. Transcription factor that binds to the GCC-box pathogenesis- related promoter element. Acts as a transcriptional inhibitor and may regulate other AtERFs (By similarity).
CSS0017296.1	AT4G27130.1	P41568	AT4G27130	5	Translation initiation factor SUI1 family protein; Probably involved in translation.
CSS0017320.1	AT1G68570.1	Q9SX20	AT1G68570	13	Major facilitator superfamily protein; May act as an efflux-type nitrite transporter. Not regulated by the PII protein involved in the regulation of nitrite uptake into higher plant chloroplasts; Belongs to the PTR2/POT transporter (TC 2.A.17) family.
CSS0017378.1	AT3G57670.1	Q9SVY1	NTT	6	C2H2-type zinc finger family protein; Transcriptional regulator required for normal differentiation of the ovary transmitting tract cells and pollen tube growth. In Arabidopsis, the transmitting tract facilitates the transport of pollen tubes to the ovules for fertilization. May play a role in the regulation of AGL8/FUL, which is required for normal pattern of cell division, expansion and differe…
CSS0017409.1	AT5G07200.1	Q39112	GA20OX3	7	Gibberellin 20-oxidase 3; Key oxidase enzyme in the biosynthesis of gibberellin that catalyzes the conversion of GA12 and GA53 to GA9 and GA20 respectively, via a three-step oxidation at C-20 of the GA skeleton. GA53 is less effectively oxidized than GA12, and GA25 is also formed as a minor product; Belongs to the iron/ascorbate-dependent oxidoreductase family. GA20OX subfamily.
CSS0017418.1	AT4G00750.1	Q9ZPH9	AT4G00750	1	S-adenosyl-L-methionine-dependent methyltransferases superfamily protein; Contains the following InterPro domains: Protein of unknown function DUF248, methyltransferase putative (InterPro:IPR004159); BEST Arabidopsis thaliana protein match is: S-adenosyl-L-methionine-dependent methyltransferases superfamily protein (TAIR:AT2G45750.1); Has 1807 Blast hits to 1807 proteins in 277 species: Archae - …
CSS0017547.1	AT2G28120.1	Q9ZUV4	AT2G28120	4	Major facilitator superfamily protein; Involved in N-terminal protein myristoylation, transmembrane transport; Located in plasma membrane; Expressed in 11 plant structures; Expressed during 6 growth stages; Contains the following InterPro domains: Nodulin-like (InterPro:IPR010658), Major facilitator superfamily MFS-1 (InterPro:IPR011701), Major facilitator superfamily, general substrate transport…
CSS0017597.1	AT4G31860.1	Q9SZ53	AT4G31860	1	Protein phosphatase 2C family protein; Its function is described as protein serine/threonine phosphatase activity, catalytic activity; Involved in protein amino acid dephosphorylation, N-terminal protein myristoylation; Located in plasma membrane; Expressed in 24 plant structures; Expressed during 15 growth stages; Contains the following InterPro domains: Protein phosphatase 2C, manganese/magnesi…
CSS0017609.1	AT5G11720.1	Q9LYF8	AT5G11720	19	Glycosyl hydrolases family 31 protein; Its function is described as hydrolase activity, hydrolyzing O-glycosyl compounds; Involved in carbohydrate metabolic process; Located in apoplast, vacuole, plant-type cell wall; Expressed in 23 plant structures; Expressed during 13 growth stages; Contains the following InterPro domains: Glycoside hydrolase, family 31 (InterPro:IPR000322), Glycoside hydrolas…
CSS0017645.1	AT2G17200.1	Q9SII8	DSK2	18	Ubiquitin family protein; Binds and presumably selects ubiquitin-conjugates for destruction. Prefers multiubiquitin chains rather than single ubiquitins, with a binding affinity for 'Lys-48'-linked ubiquitin chains. Acts as a ubiquitin receptor that associates with the 26S proteasomal docking subunit RPN10 for the indirect recognition of ubiquitinated substrates of ubiquitin/26S proteasome-mediat…
CSS0017731.1	AT1G18860.1	Q8VWV6	WRKY61	3	WRKY DNA-binding protein 61; Transcription factor. Interacts specifically with the W box (5'-(T)TGAC[CT]-3'), a frequently occurring elicitor- responsive cis-acting element (By similarity).
CSS0017791.1	AT5G38560.1	Q9FFW5	PERK8	1	Protein kinase superfamily protein; Could be involved in the negative regulation of root growth.
CSS0017906.1	AT3G51060.1	Q9SD40	STY1	7	Lateral root primordium (LRP) protein-related; Transcription activator that binds DNA on 5'-ACTCTAC-3' and promotes auxin homeostasis-regulating gene expression (e.g. YUC genes), as well as genes affecting stamen development, cell expansion and timing of flowering. Synergistically with other SHI- related proteins, regulates gynoecium, stamen and leaf development in a dose-dependent manner, contro…
CSS0018007.1	AT1G69780.1	Q8LC03	ATHB13	6	Homeobox-leucine zipper protein family; Probable transcription factor that may act in the sucrose-signaling pathway.
CSS0018089.1	AT5G24930.1	Q940T9	COL4	1	CONSTANS-like 4 (COL4); Its function is described as sequence-specific DNA binding transcription factor activity, zinc ion binding; Involved in regulation of transcription; Located in intracellular, chloroplast; Expressed in 21 plant structures; Expressed during 13 growth stages; Contains the following InterPro domains: CCT domain (InterPro:IPR010402), Zinc finger, B-box (InterPro:IPR000315); BES…
CSS0018206.1	AT1G27190.1	O04567	AT1G27190	1	Leucine-rich repeat protein kinase family protein; Its function is described as protein serine/threonine kinase activity, kinase activity, ATP binding; Involved in transmembrane receptor protein tyrosine kinase signaling pathway, protein amino acid phosphorylation; Located in nucleus, plasma membrane; Expressed in 24 plant structures; Expressed during 13 growth stages; Contains the following Inte…
CSS0018274.1	AT5G55740.1	Q9FM64	CRR21	12	Tetratricopeptide repeat (TPR)-like superfamily protein; Encodes a member of the E+ subgroup of the PPR protein family, containing the E and E+ motifs following a tandem array of PPR motifs. It also contains an unknown motif consisting of 15 aa, which is highly conserved in some PPR proteins, including CRR4. CRR21 is involved in RNA editing of the site 2 of ndhD (ndhD-2),which encodes a subunit o…
CSS0018282.1	AT1G65380.1	Q9SPE9	CLV2	8	Leucine-rich repeat (LRR) family protein; Involved in the perception of CLV3 and CLV3-like peptides, that act as extracellular signals regulating meristems maintenance. Involved in controlling the stem cell population size in shoot and root apical meristems, and during organ development. Promotes the formation of CLV1 multimers.
CSS0018292.1	AT3G25400.1	Q9LSW0	AT3G25400	5	Uncharacterized protein At3g25400; Contains the following InterPro domains: NTP Pyrophosphohydrolase MazG-related, RS21-C6 (InterPro:IPR011394), EAR (InterPro:IPR009039), NTP pyrophosphohydrolase MazG, putative catalytic core (InterPro:IPR004518); Has 1123 Blast hits to 1121 proteins in 452 species: Archae - 22; Bacteria - 753; Metazoa - 81; Fungi - 3; Plants - 83; Viruses - 0; Other Eukaryotes -…
CSS0018314.1	AT2G03340.1	Q9ZQ70	WRKY3	1	WRKY DNA-binding protein 3; Transcription factor. Interacts specifically with the W box (5'-(T)TGAC[CT]-3'), a frequently occurring elicitor- responsive cis-acting element (By similarity).
CSS0018338.1	AT4G38170.1	Q9SZL7	FRS9	8	FAR1-related sequence 9; Putative transcription activator involved in regulating light control of development. May act as a negative regulator specific to phyB signaling; Belongs to the FHY3/FAR1 family.
CSS0018354.1	AT5G12400.1	F4K0Y2	AT5G12400	6	DNA binding;zinc ion binding;DNA binding; Its function is described as DNA binding, zinc ion binding; Involved in regulation of transcription, DNA-dependent; Located in nucleus; Expressed in 18 plant structures; Expressed during 9 growth stages; Contains the following InterPro domains: AT hook, DNA-binding motif (InterPro:IPR017956), DDT domain (InterPro:IPR004022), Zinc finger, PHD-type, conserv…
CSS0018495.1	AT3G21060.1	Q5E915	AT3G21060	22	Transducin/WD40 repeat-like superfamily protein; Promotes the expression of FLC and FLC homologs to repress the floral transition.
CSS0018612.1	AT2G42880.1	Q9SJG9	MPK20	9	Member of MAP Kinase
CSS0018654.1	AT1G58110.2	F4I9R1	AT1G58110	1	Basic-leucine zipper (bZIP) transcription factor family protein; Its function is described as sequence-specific DNA binding, protein dimerization activity, DNA binding, sequence-specific DNA binding transcription factor activity; Involved in regulation of transcription, DNA-dependent; Located in cellular_component unknown; Expressed in 23 plant structures; Expressed during 13 growth stages; Conta…
CSS0018684.1	AT1G27360.4	Q9FZK0	SPL11	8	Squamosa promoter-like 11; In conjunction with SPL10 and SPL2, SPL11 redundantly controls proper development of lateral organs in association with shoot maturation in the reproductive phase.
CSS0018713.1	AT5G03300.1	Q9LZG0	ADK2	7	Encodes adenosine kinase 2 (ADK2), a typical, constitutively expressed housekeeping enzyme. Shows a high sequence identity with ADK1. Involved in salvage synthesis of adenylates and methyl recycling. Enzyme activity is substantially inhibited in roots, siliques and dry seeds by an unknown compound. May contribute to cytokinin interconversion; Belongs to the carbohydrate kinase PfkB family.
CSS0018742.1	AT1G23550.1	Q9ZUD9	SRO2	1	Encodes a protein with similarity to RCD1 but without the WWE domain. The protein does have a PARP signature upstream of the C-terminal protein interaction domain. The PARP signature may bind NAD+ and attach the ADP-ribose-moiety from NAD+ to the target molecule. Its presence suggests a role for the protein in ADP ribosylation.
CSS0018758.1	AT2G01210.1	Q9ZU46	AT2G01210	1	Leucine-rich repeat protein kinase family protein; Receptor protein kinase acting as an integrator for intracellular calcium and heterotrimeric G protein signaling with extracellular signals during early zygote development. Involved in modulating the asymmetric division of zygote and the cell fate determination of its daughter cells.
CSS0018785.1	AT5G12460.1	Q1PDX3	AT5G12460	3	Protein of unknown function (DUF604); Its function is described as molecular_function unknown; Involved in biological_process unknown; Located in chloroplast; Contains the following InterPro domains: Protein of unknown function DUF604 (InterPro:IPR006740); BEST Arabidopsis thaliana protein match is: Protein of unknown function (DUF604) (TAIR:AT2G37730.1); Has 562 Blast hits to 553 proteins in 90 …
CSS0018790.1	AT5G65100.1	Q9FJQ5	AT5G65100	1	Ethylene insensitive 3 family protein; Putative transcription factor that may be involved in the ethylene response pathway.
CSS0018792.1	AT1G79430.2	Q9SAK5	APL	30	Homeodomain-like superfamily protein; Transcription factor required for phloem identity. Has a dual role both in promoting phloem differentiation and in repressing xylem differentiation during vascular development. Regulates the expression of the transcription factor NAC045 (AC A4VCM0). May activate the transcription of specific genes involved in phosphate uptake or assimilation. Promotes floweri…
CSS0018815.1	AT5G13200.1	Q9LYV6	AT5G13200	1	GRAM domain family protein; Contains the following InterPro domains: GRAM (InterPro:IPR004182); BEST Arabidopsis thaliana protein match is: GRAM domain family protein (TAIR:AT2G22475.1); Has 1807 Blast hits to 1807 proteins in 277 species: Archae - 0; Bacteria - 0; Metazoa - 736; Fungi - 347; Plants - 385; Viruses - 0; Other Eukaryotes - 339 (source: NCBI BLink); Belongs to the GEM family.
CSS0018901.1	AT4G35860.1	Q38922	GB2	7	GTP-binding 2; Intracellular vesicle trafficking and protein transport.
CSS0018951.1	AT4G36930.1	Q9FUA4	SPT	5	Basic helix-loop-helix (bHLH) DNA-binding superfamily protein; Transcription factor that plays a role in floral organogenesis. Promotes the growth of carpel margins and of pollen tract tissues derived from them.
CSS0019008.1	AT4G30935.1	P59583	WRKY32	3	WRKY DNA-binding protein 32; Transcription factor. Interacts specifically with the W box (5'-(T)TGAC[CT]-3'), a frequently occurring elicitor- responsive cis-acting element (By similarity).
CSS0019072.1	AT3G18440.1	Q9LS46	ALMT9	1	Belongs to the aluminum-activated malate transporter family. Encodes a vacuolar malate channel. Expressed in all parts of plants. Almost exclusively expressed in mesophyll cells of leaves.
CSS0019077.1	AT5G19330.1	B9DHT4	ARIA	4	ARM repeat protein interacting with ABF2; May act as a substrate-specific adapter of an E3 ubiquitin-protein ligase complex (CUL3-RBX1-BTB) which mediates the ubiquitination and subsequent proteasomal degradation of target proteins (By similarity). Acts as a positive regulator of ABA response via the modulation of the transcriptional activity of ABF2, a transcription factor which controls ABA-dep…
CSS0019127.2	AT5G24800.1	Q9FUD3	BZIP9	9	Basic leucine zipper 9; Encodes bZIP protein BZO2H2; Belongs to the bZIP family.
CSS0019215.1	AT1G07880.2	Q9LQQ9	ATMPK13	5	Protein kinase superfamily protein; MKK6-MPK13 module positively regulates lateral root formation; Belongs to the protein kinase superfamily. CMGC Ser/Thr protein kinase family. MAP kinase subfamily.
CSS0019219.1	AT2G01060.1	Q9SJW0	AT2G01060	3	Myb-like HTH transcriptional regulator family protein; Contains the following InterPro domains: Homeodomain-like (InterPro:IPR009057), Myb, DNA-binding (InterPro:IPR014778), Myb-like DNA-binding domain, SHAQKYF class (InterPro:IPR006447), HTH transcriptional regulator, Myb-type, DNA-binding (InterPro:IPR017930), Homeodomain-related (InterPro:IPR012287); BEST Arabidopsis thaliana protein match is:…
CSS0019338.1	AT4G31550.1	Q9SV15	WRKY11	10	WRKY DNA-binding protein 11; Transcription factor. Interacts specifically with the W box (5'-(T)TGAC[CT]-3'), a frequently occurring elicitor- responsive cis-acting element (By similarity).
CSS0019377.1	AT3G19640.1	Q9LJN2	MGT4	4	Transmembrane magnesium transporter. One of nine family members; Belongs to the CorA metal ion transporter (MIT) (TC 1.A.35.5) family.
CSS0019399.1	AT5G03680.1	Q9LZS0	PTL	10	Duplicated homeodomain-like superfamily protein; Recessive mutations are defective in organ initiation and orientation in the second whorl. This gene encodes a trihelix transcription factor whose expression is limited to margins of floral and vegetative organs. Overexpression and double mutant analyses suggest that this gene is involved in limiting lateral growth of organs.
CSS0019461.1	AT4G25420.1	Q39110	GA20OX1	11	2-oxoglutarate (2OG) and Fe(II)-dependent oxygenase superfamily protein; Key oxidase enzyme in the biosynthesis of gibberellin that catalyzes the conversion of GA12 and GA53 to GA9 and GA20 respectively, via a three-step oxidation at C-20 of the GA skeleton. GA53 is less effectively oxidized than GA12, and GA25 is also formed as a minor product. Involved in the promotion of the floral transition,…
CSS0019520.1	AT5G12110.1	Q84WM9	AT5G12110	10	Glutathione S-transferase, C-terminal-like;Translation elongation factor EF1B/ribosomal protein S6; EF-1-beta and EF-1-delta stimulate the exchange of GDP bound to EF-1-alpha to GTP.
CSS0019523.1	AT4G00110.1	O81312	GAE3	7	UDP-D-glucuronate 4-epimerase 3; Involved in the synthesis of the negatively charged monosaccharide that forms the backbone of pectic cell wall components.
CSS0019527.1	AT5G60720.1	F4K0G5	AT5G60720	3	Protein of unknown function, DUF547; Its function is described as molecular_function unknown; Involved in biological_process unknown; Located in chloroplast; Expressed in 18 plant structures; Expressed during 7 growth stages; Contains the following InterPro domains: Protein of unknown function DUF547 (InterPro:IPR006869); BEST Arabidopsis thaliana protein match is: Protein of unknown function, DU…
CSS0019528.1	AT2G40435.1	Q8RUZ5	AT2G40435	3	Uncharacterized protein At2g40435/T2P4.23; BEST Arabidopsis thaliana protein match is: transcription regulators (TAIR:AT3G56220.1); Has 289 Blast hits to 289 proteins in 30 species: Archae - 0; Bacteria - 0; Metazoa - 0; Fungi - 0; Plants - 289; Viruses - 0; Other Eukaryotes - 0 (source: NCBI BLink).
CSS0019533.1	AT5G51050.1	F4KBU1	AT5G51050	1	Mitochondrial substrate carrier family protein; Its function is described as binding, calcium ion binding; Involved in transport, transmembrane transport; Located in mitochondrial inner membrane, membrane; Expressed in 23 plant structures; Expressed during 15 growth stages; Contains the following InterPro domains: EF-Hand 1, calcium-binding site (InterPro:IPR018247), Mitochondrial substrate carri…
CSS0019579.1	AT4G17690.1	O23609	AT4G17690	1	Peroxidase superfamily protein; Removal of H(2)O(2), oxidation of toxic reductants, biosynthesis and degradation of lignin, suberization, auxin catabolism, response to environmental stresses such as wounding, pathogen attack and oxidative stress. These functions might be dependent on each isozyme/isoform in each plant tissue; Belongs to the peroxidase family. Classical plant (class III) peroxidas…
CSS0019602.1	AT1G70510.1	P46640	KNAT2	14	KNOTTED-like from Arabidopsis thaliana 2; A member of class I knotted1-like homeobox gene family (together with KNAT1). Similar to the knotted1 (kn1) homeobox gene of maize. KNAT2 acts synergistically with cytokinins and antagonistically with ethylene based on ectopic expression studies in different mutant backgrounds and hormone treatments. In addition, KNAT2 is negatively regulated by AS and YA…
CSS0019623.1	AT1G44090.1	Q4PT02	GA20OX5	5	Gibberellin 20-oxidase 5; Key oxidase enzyme in the biosynthesis of gibberellin that catalyzes the conversion of GA12 and GA53 to GA9 and GA20 respectively, via a three-step oxidation at C-20 of the GA skeleton.
CSS0019639.1	AT1G49600.1	F4I3B3	RBP47A	3	RNA-binding protein 47A; Heterogeneous nuclear ribonucleoprotein (hnRNP)-protein binding the poly(A) tail of mRNA and probably involved in some steps of pre-mRNA maturation.
CSS0019695.1	AT2G47560.1	O22255	AT2G47560	2	RING/U-box superfamily protein; Its function is described as zinc ion binding; Expressed in root, pedicel; Expressed during 4 anthesis; Contains the following InterPro domains: Zinc finger, RING-type (InterPro:IPR001841), Zinc finger, C3HC4 RING-type (InterPro:IPR018957); BEST Arabidopsis thaliana protein match is: AtL5 (TAIR:AT3G62690.1); Has 10475 Blast hits to 10453 proteins in 314 species: Ar…
CSS0019710.1	AT1G52190.1	Q9M817	AT1G52190	9	Major facilitator superfamily protein; Low-affinity nitrate transporter involved in xylem-to- phloem transfer for redistributing nitrate into developing leaves. Not involved in dipeptides transport.
CSS0019785.1	AT3G18860.1	Q9LHN3	AT3G18860	12	Transducin family protein / WD-40 repeat family protein; Contains the following InterPro domains: WD40 repeat 2 (InterPro:IPR019782), PLAA family ubiquitin binding, PFU (InterPro:IPR015155), WD40 repeat, conserved site (InterPro:IPR019775), WD40 repeat (InterPro:IPR001680), G-protein beta WD-40 repeat, region (InterPro:IPR020472), WD40 repeat-like-containing domain (InterPro:IPR011046), WD40-repe…
CSS0019821.1	AT1G46480.1	Q6X7J9	WOX4	11	Encodes a WUSCHEL-related homeobox gene family member with 65 amino acids in its homeodomain. Proteins in this family contain a sequence of eight residues (TLPLFPMH) downstream of the homeodomain called the WUS box. This protein also contains an acidic domain approximately 10 residues upstream of the WUS box. Part of the TDIF-TDR-WOX4 signaling pathway that plays a crucial role in the maintenance…
CSS0019919.1	AT3G06190.1	Q9M8J9	BPM2	4	BTB-POZ and MATH domain 2; May act as a substrate-specific adapter of an E3 ubiquitin-protein ligase complex (CUL3-RBX1-BTB) which mediates the ubiquitination and subsequent proteasomal degradation of target proteins.
CSS0019930.1	AT5G25160.1	Q39262	ZFP3	2	Zinc finger protein 3; Acts as negative regulator of abscisic acid (ABA) signaling during germination and early seedling development. Involved in the regulation of vegetative development and fertility. Modulates red light signaling in seedling photomorphogenesis.
CSS0019949.1	AT4G23980.1	Q9XED8	ARF9	5	Auxin response factor 9; Auxin response factors (ARFs) are transcriptional factors that bind specifically to the DNA sequence 5'-TGTCTC-3' found in the auxin-responsive promoter elements (AuxREs). Could act as transcriptional activator or repressor. Formation of heterodimers with Aux/IAA proteins may alter their ability to modulate early auxin response genes expression.
CSS0020045.1	AT2G47680.1	O22243	AT2G47680	2	Zinc finger (CCCH type) helicase family protein; Its function is described as helicase activity, zinc ion binding, nucleic acid binding, ATP binding, ATP-dependent helicase activity; Involved in nucleobase, nucleoside, nucleotide and nucleic acid metabolic process; Located in chloroplast; Expressed in 19 plant structures; Expressed during 13 growth stages; Contains the following InterPro domains:…
CSS0020056.1	AT4G35230.1	Q944A7	BSK1	6	Encodes BR-signaling kinase 1 (BSK1), one of the three homologous BR-signaling kinases (BSK1, AT4G35230; BSK2, AT5G46570; BSK3, AT4G00710). Mediates signal transduction from receptor kinase BRI1 by functioning as the substrate of BRI1. Plasma membrane localized.
CSS0020071.1	AT2G33860.1	O23661	ETT	34	Transcriptional factor B3 family protein / auxin-responsive factor AUX/IAA-related; Ettin (ett) mutations have pleiotropic effects on Arabidopsis flower development, causing increases in perianth organ number, decreases in stamen number and anther formation, and apical-basal patterning defects in the gynoecium. The ETTIN gene encodes a protein with homology to DNA binding proteins which bind to a…
CSS0020107.1	AT5G62620.1	Q9LV16	AT5G62620	2	Galactosyltransferase family protein; Possesses hydroxyproline O-galactosyltransferase activity. Transfers galactose from UDP-galactose to hydroxyproline residues in the arabinogalactan proteins (AGPs). Is specific for AGPs containing non-contiguous peptidyl hydroxyproline residues. Utilizes UDP-galactose solely as sugar donor. The addition of galactose onto the peptidyl hydroxyproline residues i…
CSS0020108.1	AT5G01380.1	Q9SDW0	AT5G01380	10	Homeodomain-like superfamily protein; Probable transcription factor that binds specifically to the core DNA sequence 5'-GTTAC-3'.
CSS0020180.1	AT5G47690.3	B3H5K3	AT5G47690	5	Binding; Its function is described as binding; Involved in biological_process unknown; Located in mitochondrion, nucleus; Expressed in cotyledon, guard cell, cultured cell; Contains the following InterPro domains: Armadillo-type fold (InterPro:IPR016024); BEST Arabidopsis thaliana protein match is: ARM repeat superfamily protein (TAIR:AT1G77600.2); Has 30201 Blast hits to 17322 proteins in 780 sp…
CSS0020185.1	AT4G35470.1	Q9SVW8	PIRL4	2	Encodes PIRL4, a member of the Plant Intracellular Ras-group-related LRRs (Leucine rich repeat proteins). PIRLs are a distinct, plant-specific class of intracellular LRRs that likely mediate protein interactions, possibly in the context of signal transduction.
CSS0020226.1	AT3G17850.1	F4J6F6	AT3G17850	1	Protein kinase superfamily protein; May be involved in root hair elongation.
CSS0020256.1	AT1G77850.1	Q84WU6	ARF17	13	Auxin response factor 17; Auxin response factors (ARFs) are transcriptional factors that bind specifically to the DNA sequence 5'-TGTCTC-3' found in the auxin-responsive promoter elements (AuxREs). Could act as transcriptional activator or repressor. Formation of heterodimers with Aux/IAA proteins may alter their ability to modulate early auxin response genes expression.
CSS0020268.1	AT2G29190.2	Q9ZW06	PUM2	6	Pumilio 2; Encodes a member of the Arabidopsis Pumilio (APUM) proteins containing PUF domain (eight repeats of approximately 36 amino acids each). PUF proteins regulate both mRNA stability and translation through sequence-specific binding to the 3' UTR of target mRNA transcripts.
CSS0020296.1	AT1G50640.1	O80339	ERF3	6	Ethylene responsive element binding factor 3; Acts as a transcriptional repressor. Binds to the GCC- box pathogenesis-related promoter element. Involved in the regulation of gene expression by stress factors and by components of stress signal transduction pathways and could also regulate other AtERFs.
CSS0020367.1	AT5G45800.1	Q9FK63	MEE62	1	Leucine-rich repeat protein kinase family protein; Can phosphorylate the myelin basic protein in vitro. Required for endosperm development in embryos. Maybe involved in auxin and osmotic stress responses.
CSS0020370.1	AT2G41940.1	P93751	ZFP8	6	Zinc finger protein 8; Probable transcription factor required for the initiation of inflorescence trichomes in response to gibberellin and cytokinin. Is not involved in the regulation of trichome branching. Is functionally equivalent to GIS2. Acts as negative regulator of abscisic acid (ABA) signaling during germination and early seedling development.
CSS0020373.1	AT3G55440.1	P48491	TPI	48	Encodes triosephosphate isomerase; Belongs to the triosephosphate isomerase family.
CSS0020397.1	AT4G18670.1	Q9SN46	AT4G18670	3	Leucine-rich repeat (LRR) family protein; Modulates cell morphogenesis by regulating cell wall formation and assembly, and/or growth polarization.
CSS0020435.1	AT3G28857.1	Q9LJX1	PRE5	4	Basic helix-loop-helix (bHLH) DNA-binding family protein; Atypical and probable non DNA-binding bHLH transcription factor that integrates multiple signaling pathways to regulate cell elongation and plant development. May have a regulatory role in various aspects of gibberellin-dependent growth and development.
CSS0020530.1	AT2G16780.1	O22468	MSI2	27	Transducin family protein / WD-40 repeat family protein; Core histone-binding subunit that may target chromatin assembly factors, chromatin remodeling factors and histone deacetylases to their histone substrates in a manner that is regulated by nucleosomal DNA.
CSS0020670.1	AT3G58500.1	Q07100	PP2A-4	6	Protein phosphatase 2A-4; Functions redundantly with PP2A3, and is involved in establishing auxin gradients, apical-basal axis of polarity and root and shoot apical meristem during embryogenesis. May dephosphorylate PIN1 and regulate its subcellular distribution for polar auxin transport. The holoenzyme composed of PP2AA1, PP2A4 and B'ZETA or B'ETA acts as negative regulator of plant innate immun…
CSS0020674.1	AT1G69850.1	Q8H157	NRT1:2	2	Nitrate transporter 1:2; Low-affinity proton-dependent nitrate transporter. Involved in constitutive nitrate uptake. Not involved in histidine or dipeptides transport. Involved in (+)-abscisic acid (ABA) transport, but not in gibberellin, indole-3-acetic acid or jasmonic acid import. Mediates cellular ABA uptake. Nitrate does not compete with abscisic acid as a substrate of NPF4.6; Belongs to the…
CSS0020735.1	AT2G35680.1	Q9ZQP1	AT2G35680	2	Phosphotyrosine protein phosphatases superfamily protein; May possess phosphatase activity.
CSS0020758.1	AT3G54660.1	P42770	GR	28	Encodes glutathione reductase that is most likely localized in the chloroplast.
CSS0020759.1	AT3G07100.1	Q9SFU0	ERMO2	9	Sec23/Sec24 protein transport family protein; Component of the COPII coat, that covers ER-derived vesicles involved in transport from the endoplasmic reticulum to the Golgi apparatus. COPII is composed of at least five proteins: the SEC23/24 complex, the SEC13/31 complex, and the protein SAR1. Acts in the cytoplasm to promote the transport of secretory, plasma membrane, and vacuolar proteins from…
CSS0020806.1	AT1G21070.1	Q9LPU2	AT1G21070	4	Nucleotide-sugar transporter family protein; Nucleotide-sugar transporter that transports UDP- rhamnose or UDP-galactose and UMP in a strict counter-exchange mode.
CSS0020826.1	AT3G15550.1	Q9LRP9	AT3G15550	12	Trichohyalin; Unknown protein; Has 25732 Blast hits to 16979 proteins in 961 species: Archae - 144; Bacteria - 1801; Metazoa - 12681; Fungi - 1868; Plants - 912; Viruses - 94; Other Eukaryotes - 8232 (source: NCBI BLink).
CSS0020840.1	AT1G60590.1	O22699	AT1G60590	1	Pectin lyase-like superfamily protein; Its function is described as polygalacturonase activity; Involved in carbohydrate metabolic process; Expressed in 20 plant structures; Expressed during 10 growth stages; Contains the following InterPro domains: Pectin lyase fold/virulence factor (InterPro:IPR011050), Pectin lyase fold (InterPro:IPR012334), Glycoside hydrolase, family 28 (InterPro:IPR000743),…
CSS0020853.1	AT4G38180.1	Q9SZL8	FRS5	1	FAR1-related sequence 5; Putative transcription activator involved in regulating light control of development.
CSS0020862.1	AT1G18450.1	Q84M92	ARP4	25	Actin-related protein 4; Encodes a gene similar to actin-related proteins in other organisms. Member of nuclear ARP family of genes. Component of chromatin remodeling complexes, involved in chromatin-mediated gene regulation. Phenotype of the arp4-1 mutant allele revealed partial sterility due to defects in anther development. Targeting the distinct, 3' UTR of AtARP4 transcripts with RNA interfer…
CSS0020902.1	AT3G48750.1	P24100	CDC2	36	Cell division control 2; A-type cyclin-dependent kinase. Together with its specific inhibitor, the Kip-related protein, KRP2 they regulate the mitosis-to-endocycle transition during leaf development. Dominant negative mutations abolish cell division. Loss of function phenotype has reduced fertility with failure to transmit via pollen. Pollen development is arrested at the second mitotic division.…
CSS0020938.1	AT1G16830.1	Q3EDA9	AT1G16830	1	Pentatricopeptide repeat (PPR) superfamily protein; Its function is described as molecular_function unknown; Involved in biological_process unknown; Located in mitochondrion; Contains the following InterPro domains: Pentatricopeptide repeat (InterPro:IPR002885); BEST Arabidopsis thaliana protein match is: Pentatricopeptide repeat (PPR) superfamily protein (TAIR:AT3G53700.1); Has 39592 Blast hits …
CSS0020980.1	AT4G36990.1	Q96320	HSF4	13	Heat shock factor 4; Encodes a protein whose sequence is similar to heat shock factors that regulate the expression of heat shock proteins. Transcript level is increased in response to heat shock. However, overexpression of this gene did not result in the increase of decrease of heat shock proteins; Belongs to the HSF family. Class B subfamily.
CSS0021064.1	AT1G35560.1	Q9LQF0	AT1G35560	6	TCP family transcription factor ; Its function is described as sequence-specific DNA binding transcription factor activity; Involved in regulation of transcription; Located in chloroplast; Expressed in 16 plant structures; Expressed during 11 growth stages; Contains the following InterPro domains: Transcription factor, TCP (InterPro:IPR005333), Transcription factor TCP subgroup (InterPro:IPR01788…
CSS0021156.1	AT4G01250.1	O04609	WRKY22	12	WRKY family transcription factor; Transcription factor involved in the expression of defense genes in innate immune response of plants. Interacts specifically with the W box (5'-(T)TGAC[CT]-3'), a frequently occurring elicitor-responsive cis-acting element. Activates WRKY 29, SIRK and its own promoters; Belongs to the WRKY group II-e family.
CSS0021289.1	AT4G15920.1	Q84WN3	SWEET17	5	Nodulin MtN3 family protein; Acts as a vacuolar hexose transporter. Regulates fructose (Fru) homeostasis in leaves and roots by exporting/importing Fru through the tonoplast regarding metabolic demand.
CSS0021322.1	AT3G15270.1	Q9S758	SPL5	11	Encodes a member of the SPL (squamosa-promoter binding protein-like)gene family, a novel gene family encoding DNA binding proteins and putative transcription factors. Contains the SBP-box, which encodes the SBP-domain, required and sufficient for interaction with DNA. It is involved in regulation of flowering and vegetative phase change. Its temporal expression is regulated by the microRNA miR156…
CSS0021531.1	AT1G49850.1	Q852U6	AT1G49850	5	RING/U-box superfamily protein; Probable E3 ubiquitin-protein ligase that may possess E3 ubiquitin ligase activity in vitro.
CSS0021538.1	AT5G51380.1	Q9FGN3	AT5G51380	1	RNI-like superfamily protein; BEST Arabidopsis thaliana protein match is: RNI-like superfamily protein (TAIR:AT5G51370.2); Has 3650 Blast hits to 2073 proteins in 189 species: Archae - 0; Bacteria - 108; Metazoa - 1506; Fungi - 242; Plants - 1431; Viruses - 0; Other Eukaryotes - 363 (source: NCBI BLink).
CSS0021662.1	AT3G49650.1	Q9SCJ4	AT3G49650	1	P-loop containing nucleoside triphosphate hydrolases superfamily protein; Its function is described as microtubule motor activity, ATP binding; Involved in microtubule-based movement; Expressed in 22 plant structures; Expressed during 13 growth stages; Contains the following InterPro domains: Kinesin, motor region, conserved site (InterPro:IPR019821), Kinesin, motor domain (InterPro:IPR001752); B…
CSS0021675.1	AT2G47460.1	O22264	MYB12	10	"MYB12 belongs to subgroup 7 of the R2R3-MYB family. It strongly activates the promoters of chalcone synthase (CHS), flavanone 3-hydroxylase (F3H), flavonol synthase (FLS) and - to a lesser extent - chalcone flavanone isomerase (CHI), but cannot activate the promoters of flavonoid-3'hydroxylase (F3'H) and dihydroflavonol 4-reductase (DF). The activation requires a functional MYB recognition eleme…
CSS0021686.1	AT5G60250.1	Q9LSS2	AT5G60250	20	Zinc finger (C3HC4-type RING finger) family protein; Its function is described as zinc ion binding, nucleic acid binding; Expressed in 14 plant structures; Expressed during 8 growth stages; Contains the following InterPro domains: Zinc finger, RING-type, conserved site (InterPro:IPR017907), Zinc finger, C6HC-type (InterPro:IPR002867), Zinc finger, RING-type (InterPro:IPR001841), Polynucleotidyl t…
CSS0021752.2	AT3G60830.1	Q8L4Y5	ARP7	17	Actin-related protein 7; Essential protein required during embryogenesis and all plant development stages, probably through a chromatin-mediated regulation of gene expression; Belongs to the actin family. Plant ARP7 subfamily.
CSS0021791.1	AT2G19520.1	O22607	FVE	30	Transducin family protein / WD-40 repeat family protein; Core histone-binding subunit that may target chromatin assembly factors, chromatin remodeling factors and histone deacetylases to their histone substrates in a manner that is regulated by nucleosomal DNA. Component of the flowering autonomous pathway which positively regulates flowering by promoting transcriptional repression of the floweri…
CSS0021810.1	AT2G36890.1	Q9SJL7	RAX2	2	Duplicated homeodomain-like superfamily protein; "Putative homolog of the Blind gene in tomato. Together with RAX1 and RAX3 belong to the class R2R3 MYB genes; encoded by the Myb-like transcription factor MYB38, regulates axillary meristem formation. "
CSS0021849.1	AT4G36680.1	Q9M065	AT4G36680	2	Tetratricopeptide repeat (TPR)-like superfamily protein; Contains the following InterPro domains: Pentatricopeptide repeat (InterPro:IPR002885); BEST Arabidopsis thaliana protein match is: Tetratricopeptide repeat (TPR)-like superfamily protein (TAIR:AT2G18520.1); Has 31603 Blast hits to 11701 proteins in 258 species: Archae - 3; Bacteria - 12; Metazoa - 242; Fungi - 164; Plants - 30323; Viruses …
CSS0021885.1	AT4G10960.1	Q9SN58	UGE5	6	UDP-D-glucose/UDP-D-galactose 4-epimerase 5; Catalyzes the interconversion between UDP-glucose and UDP-galactose.
CSS0021894.1	AT1G08720.1	Q9FPR3	EDR1	5	Protein kinase superfamily protein; MAPKKK serine/threonine-protein kinase involved in the regulation of a MAP kinase cascade (probably including MPK3 and MPK6) that negatively regulates salicylic acid- (SA-) dependent defense responses, abscisic acid (ABA) signaling, and ethylene- induced senescence. Modulates also stress response (e.g. drought) signaling and cell death, in an ORE9-dependent man…
CSS0021945.1	AT4G17960.1	O49695	AT4G17960	2	Phospholipid hydroperoxide glutathione peroxidase; Unknown protein; BEST Arabidopsis thaliana protein match is: unknown protein (TAIR:AT5G46620.1); Has 46 Blast hits to 45 proteins in 13 species: Archae - 0; Bacteria - 0; Metazoa - 0; Fungi - 0; Plants - 46; Viruses - 0; Other Eukaryotes - 0 (source: NCBI BLink).
CSS0021949.1	AT1G23400.1	Q9LDA9	CAF2	8	RNA-binding CRS1 / YhbY (CRM) domain-containing protein; Essential protein required for the splicing of group IIB introns in chloroplasts. Forms splicing particles with CRS2. Interacts with RNA and confers intron specificity of the splicing particles.
CSS0021986.1	AT5G63110.1	Q9FML2	HDA6	18	Histone deacetylase 6; Responsible for the deacetylation of lysine residues on the N-terminal part of the core histones (H2A, H2B, H3 and H4). Might remove acetyl residues only from specific targets, such as rDNA repeats or complex transgenes. Histone deacetylation gives a tag for epigenetic repression and plays an important role in transcriptional regulation, cell cycle progression and developme…
CSS0021992.1	AT3G25500.1	Q9SE97	AFH1	7	Formin homology 1; Poly-L-proline-containing (PLP) protein that form part of the signal-transduction cascade that leads to rearrangement of the actin cytoskeleton. AFH1 is a nonprocessive formin that moves from the barbered end to the side of an actin filament after the nucleation event; Belongs to the formin-like family. Class-I subfamily.
CSS0022136.1	AT1G63020.2	Q9LQ02	NRPD1A	49	Nuclear RNA polymerase D1A; DNA-dependent RNA polymerase catalyzes the transcription of DNA into RNA using the four ribonucleoside triphosphates as substrates (By similarity). Largest and catalytic component of RNA polymerase IV which mediates 24-nt short-interfering RNAs (siRNA) accumulation. Implicated in siRNA-directed heterochromatin formation through the action of DCL3 and AGO4, and subseque…
CSS0022470.1	AT3G18830.1	Q8VZ80	PMT5	4	Polyol/monosaccharide transporter 5; This gene encodes a plasma membrane-localized polyol/cyclitol/monosaccharide-H+-symporter. The symporter is able to catalyze the energy-dependent membrane passage of a wide range of linear polyols (three to six carbon backbone), of cyclic polyols (<i>myo</i>-inositol), and of numerous monosaccharides, including pyranose ring-forming and furanose ring-forming h…
CSS0022485.1	AT5G41580.1	F4JYG0	AT5G41580	10	RING/U-box superfamily protein; E4-type SUMO ligase that promotes SUMO chain formation in a SCE1-dependent manner and thus contributes to a pathway for proteolytic removal of sumoylation substrates. Involved in stress responses and sulfur metabolism.
CSS0022514.1	AT1G26560.1	Q9FZE0	BGLU40	8	Beta glucosidase 40 (BGLU40); Its function is described as cation binding, hydrolase activity, hydrolyzing O-glycosyl compounds, catalytic activity; Involved in carbohydrate metabolic process; Located in apoplast, chloroplast; Expressed in 23 plant structures; Expressed during 13 growth stages; Contains the following InterPro domains: Glycoside hydrolase, family 1 (InterPro:IPR001360), Glycoside …
CSS0022517.1	AT3G60190.1	Q9FNX5	DL1E	7	DYNAMIN-like 1E; At3g60190 encodes Arabidopsis dynamin-related protein 1E, DRP1E, also known as EDR3, ADL4 and ADL1E, which is 624 amino acid residues long, has a predicted mass of 69.8 kDa and a pI of 7.5. Dynamin-related protein 1E belongs to a plant-specific subclass of dynamin-related proteins (DRP1), consisting of five members in Arabidopsis (A, B, C, D, E). This class is characterized by ha…
CSS0022522.1	AT4G30610.1	Q9M099	BRS1	10	alpha/beta-Hydrolases superfamily protein; Encodes a secreted glycosylated serine carboxypeptidase with broad substrate preference that is involved in brassinosteroid signalling via BRI1. It is proteolytically processed in vivo by a separate as yet unidentified protease.
CSS0022553.1	AT1G20760.1	Q9LM78	AT1G20760	14	Calcium-binding EF hand family protein; Its function is described as calcium ion binding; Located in plasma membrane; Expressed in 24 plant structures; Expressed during 15 growth stages; Contains the following InterPro domains: EF-HAND 2 (InterPro:IPR018249), EPS15 homology (EH) (InterPro:IPR000261), EF-hand-like domain (InterPro:IPR011992), Calcium-binding EF-hand (InterPro:IPR002048); BEST Arab…
CSS0022663.1	AT5G44250.1	Q9FFG7	AT5G44250	1	Protein of unknown function DUF829, transmembrane 53; Contains the following InterPro domains: Protein of unknown function DUF829, transmembrane 53 (InterPro:IPR008547); BEST Arabidopsis thaliana protein match is: Protein of unknown function DUF829, transmembrane 53 (TAIR:AT2G15695.1); Has 221 Blast hits to 219 proteins in 51 species: Archae - 0; Bacteria - 0; Metazoa - 97; Fungi - 6; Plants - 10…
CSS0022682.1	AT4G18830.1	Q8VZN1	OFP5	7	Ovate family protein 5; Transcriptional repressor that regulates multiple aspects of plant growth and development through the regulation of BEL1-LIKE (BLH) and KNOX TALE (KNAT) homeodomain transcription factors. Required for embryo development.
CSS0022753.1	AT2G28315.1	F4IHS9	AT2G28315	2	Nucleotide/sugar transporter family protein; Nucleotide-sugar transporter that transports UDP-xylose and UMP in a strict counter-exchange mode.
CSS0022757.1	AT4G38620.1	Q9SZP1	MYB4	13	Encodes a R2R3 MYB protein which is involved in the response to UV-B. It functions as a repressor of target gene expression. One of its target genes encodes cinnamate 4-hydroxylase; mutants accumulate sinapate esters in their leaves. MYB4 binds to its own promoter and represses its own expression. Nuclear localization of MYB4 depends on the action of the beta importin SAD2.
CSS0022890.1	AT5G64370.1	Q8H183	BETA-UP	7	Beta-ureidopropionase; Converts N-carbamoyl-beta-aminoisobutyrate and N- carbamoyl-beta-alanine (3-ureidopropanoate) to, respectively, beta-aminoisobutyrate and beta-alanine, ammonia and carbon dioxide. Involved in the recycling of nitrogen from nucleobases to general nitrogen metabolism.
CSS0022914.1	AT1G12780.1	Q42605	UGE1	7	UDP-D-glucose/UDP-D-galactose 4-epimerase 1; Encodes a UDP-glucose epimerase that catalyzes the interconversion of the sugar nucleotides UDP-glucose UDP-galactose via a UDP-4-keto-hexose intermediate. Responsive to stress.
CSS0022917.1	AT1G11290.1	Q3E6Q1	CRR22	1	Pentatricopeptide repeat (PPR) superfamily protein; Involved in multiple sites RNA editing events in chloroplasts. Involved in the editing of the site 7 of ndhB (ndhB- 7) and site 5 of ndhD (ndhD-5) transcripts, which are two plastid- encoded subunits of the chloroplast NAD(P)H dehydrogenase (NDH) complex. Involved in the editing of the site 3 of rpoB (rpoB-3) transcript. Required for the activit…
CSS0022975.1	AT1G48480.1	Q9LP77	RKL1	1	Receptor-like kinase 1; Arabidopsis thaliana receptor-like protein kinase (RKL1) gene
CSS0023011.1	AT1G04360.1	P93823	AT1G04360	1	RING/U-box superfamily protein; Its function is described as zinc ion binding; Expressed in hypocotyl, root; Contains the following InterPro domains: Zinc finger, RING-type (InterPro:IPR001841), Zinc finger, C3HC4 RING-type (InterPro:IPR018957); BEST Arabidopsis thaliana protein match is: RING/U-box superfamily protein (TAIR:AT5G43420.1); Has 9268 Blast hits to 9239 proteins in 300 species: Archa…
CSS0023108.1	AT1G50060.1	Q9LPM7	AT1G50060	3	F2J10.6 protein; CAP (Cysteine-rich secretory proteins, Antigen 5, and Pathogenesis-related 1 protein) superfamily protein; Its function is described as molecular_function unknown; Involved in biological_process unknown; Located in endomembrane system, extracellular region; Expressed in root; Contains the following InterPro domains: Allergen V5/Tpx-1 related (InterPro:IPR001283), Ves allergen (In…
CSS0023112.1	AT5G40340.1	Q9FNE4	AT5G40340	1	Tudor/PWWP/MBT superfamily protein; Its function is described as molecular_function unknown; Located in nucleolus; Expressed in 24 plant structures; Expressed during 14 growth stages; Contains the following InterPro domains: PWWP (InterPro:IPR000313); BEST Arabidopsis thaliana protein match is: Tudor/PWWP/MBT superfamily protein (TAIR:AT3G27860.1); Has 216308 Blast hits to 97367 proteins in 3295 …
CSS0023124.1	AT5G59210.1	Q8RY08	AT5G59210	2	Myosin heavy chain-related; Has 64840 Blast hits to 37428 proteins in 2371 species: Archae - 766; Bacteria - 8706; Metazoa - 32710; Fungi - 5334; Plants - 2996; Viruses - 150; Other Eukaryotes - 14178 (source: NCBI BLink).
CSS0023194.1	AT1G19170.1	F4IE17	AT1G19170	5	Pectin lyase-like superfamily protein; Its function is described as polygalacturonase activity; Involved in carbohydrate metabolic process; Located in mitochondrion; Expressed in 22 plant structures; Expressed during 13 growth stages; Contains the following InterPro domains: Pectin lyase fold/virulence factor (InterPro:IPR011050), Parallel beta-helix repeat (InterPro:IPR006626), Pectin lyase fold…
CSS0023205.1	AT1G77510.1	Q9SRG3	PDIL1-2	8	PDI-like 1-2; Encodes a protein disulfide isomerase-like (PDIL) protein, a member of a multigene family within the thioredoxin (TRX) superfamily. Transcript levels for this gene are up-regulated in response to three different chemical inducers of ER stress (dithiothreitol, beta-mercaptoethanol, and tunicamycin). AtIRE1-2 does not appear to be required for this response, but the atbzip60 mutant ha…
CSS0023211.1	AT2G47260.1	O22900	WRKY23	5	WRKY DNA-binding protein 23; Transcription factor. Interacts specifically with the W box (5'-(T)TGAC[CT]-3'), a frequently occurring elicitor- responsive cis-acting element (By similarity).
CSS0023259.1	AT2G18170.1	Q39027	MPK7	7	MAP kinase 7; MKK3-MPK7 module acts as a positive regulator of PR1 gene expression.
CSS0023351.1	AT2G37060.3	Q8VYK4	NF-YB8	4	Nuclear factor Y, subunit B8; Component of the NF-Y/HAP transcription factor complex. The NF-Y complex stimulates the transcription of various genes by recognizing and binding to a CCAAT motif in promoters.
CSS0023363.1	AT4G18170.1	Q8VWJ2	WRKY28	2	WRKY DNA-binding protein 28; Transcription factor. Interacts specifically with the W box (5'-(T)TGAC[CT]-3'), a frequently occurring elicitor- responsive cis-acting element (By similarity).
CSS0023369.1	AT1G76410.1	Q8LC69	ATL8	2	RING/U-box superfamily protein; ATL8; Its function is described as zinc ion binding; Expressed in 22 plant structures; Expressed during 13 growth stages; Contains the following InterPro domains: Zinc finger, RING-type (InterPro:IPR001841), Zinc finger, C3HC4 RING-type (InterPro:IPR018957); BEST Arabidopsis thaliana protein match is: RING/U-box superfamily protein (TAIR:AT1G20823.1); Has 9001 Blas…
CSS0023380.1	AT2G36910.1	Q9ZR72	ABCB1	11	ATP binding cassette subfamily B1; Auxin efflux transporter that acts as a negative regulator of light signaling to promote hypocotyl elongation. Mediates the accumulation of chlorophyll and anthocyanin, as well as the expression of genes in response to light. Participates directly in auxin efflux and thus regulates the polar (presumably basipetal) auxin transport (from root tips to root elongati…
CSS0023407.1	AT3G26630.1	Q38959	AT3G26630	1	Tetratricopeptide repeat (TPR)-like superfamily protein; Contains the following InterPro domains: Pentatricopeptide repeat (InterPro:IPR002885); BEST Arabidopsis thaliana protein match is: Pentatricopeptide repeat (PPR-like) superfamily protein (TAIR:AT2G42920.1); Has 33140 Blast hits to 12409 proteins in 168 species: Archae - 0; Bacteria - 0; Metazoa - 3; Fungi - 38; Plants - 32761; Viruses - 0;…
CSS0023456.1	AT1G02150.1	Q8LPS6	AT1G02150	10	Tetratricopeptide repeat (TPR)-like superfamily protein; Its function is described as binding; Located in chloroplast; Expressed in 22 plant structures; Expressed during 13 growth stages; Contains the following InterPro domains: Pentatricopeptide repeat (InterPro:IPR002885), Tetratricopeptide-like helical (InterPro:IPR011990); BEST Arabidopsis thaliana protein match is: Pentatricopeptide repeat (…
CSS0023497.1	AT2G23420.1	Q84WV8	NAPRT2	7	Nicotinate phosphoribosyltransferase 2; Catalyzes the conversion of nicotinic acid (NA) to NA mononucleotide (NaMN).
CSS0023649.1	AT2G36990.1	Q9LD95	SIGF	30	RNApolymerase sigma-subunit F; Encodes a general sigma factor in chloroplasts and is probably responsible for the recognition of sigma 70 type standard bacteria-type multi-subunit RNA polymerase (PEP) promoters in young cotyledons. It is a substrate for regulatory phosphorylation by cpCK2, a nuclear-coded plastid-targeted casein kinase 2, that has been implicated as a key component in plant sigma…
CSS0023663.1	AT2G41890.1	P93756	AT2G41890	3	Curculin-like (mannose-binding) lectin family protein / PAN domain-containing protein; Its function is described as sugar binding, protein kinase activity, ATP binding; Involved in protein amino acid phosphorylation, recognition of pollen; Located in endomembrane system; Expressed in 22 plant structures; Expressed during 13 growth stages; Contains the following InterPro domains: Curculin-like (ma…
CSS0023665.1	AT3G14630.1	A0A1I9LTL1	CYP72A9	1	Cytochrome P450, family 72, subfamily A, polypeptide 9; Putative cytochrome P450
CSS0023714.1	AT1G11050.1	O04086	AT1G11050	8	Protein kinase superfamily protein; Its function is described as kinase activity; Involved in protein amino acid phosphorylation; Located in endomembrane system; Expressed in 18 plant structures; Expressed during 10 growth stages; Contains the following InterPro domains: Protein kinase, ATP binding site (InterPro:IPR017441), Protein kinase, catalytic domain (InterPro:IPR000719), Serine/threonine-…
CSS0023847.1	AT1G03940.1	Q9ZWB4	AT1G03940	3	HXXXD-type acyl-transferase family protein; Involved in the acylation of the 6'' position of the 3- O-glucose residue of anthocyanin. Also able to use flavonol 3- glucosides as the acyl acceptor.
CSS0023855.1	AT1G71800.1	Q9M9G6	CSTF64	15	Cleavage stimulating factor 64; One of the multiple factors required for polyadenylation and 3'-end cleavage of pre-mRNAs (By similarity). This subunit is directly involved in the binding to pre-mRNAs, especially on the 3' non-coding region. Required for the targeted 3' processing of antisense transcripts that triggers transcriptional silencing of the corresponding sense gene.
CSS0024007.1	AT4G28450.1	Q93VK1	AT4G28450	23	Nucleotide binding;protein binding; This gene is predicted to encode a protein with a DWD motif. It can bind to DDB1a in Y2H assays and may be involved in the formation of a CUL4-based E3 ubiquitin ligase
CSS0024112.1	AT3G51850.1	Q8W4I7	CPK13	6	Calcium-dependent protein kinase 13; May play a role in signal transduction pathways that involve calcium as a second messenger.
CSS0024150.1	AT2G24640.1	Q9SJA1	UBP19	1	Ubiquitin-specific protease 19; Recognizes and hydrolyzes the peptide bond at the C- terminal Gly of ubiquitin. Involved in the processing of poly- ubiquitin precursors as well as that of ubiquitinated proteins (By similarity); Belongs to the peptidase C19 family.
CSS0024179.1	AT3G58690.1	F4J5Y7	AT3G58690	3	Protein kinase superfamily protein; Its function is described as kinase activity; Involved in protein amino acid phosphorylation; Located in plasma membrane; Expressed in 23 plant structures; Expressed during 13 growth stages; Contains the following InterPro domains: Protein kinase, ATP binding site (InterPro:IPR017441), Serine/threonine-protein kinase domain (InterPro:IPR002290), Serine/threonin…
CSS0024200.1	AT5G23000.1	Q9FG68	MYB37	1	Myb domain protein 37; "Putative homolog of the Blind gene in tomato. Together with RAX2 and RAX3 belong to the class R2R3 MYB genes; encoded by the Myb-like transcription factor MYB37, regulates axillary meristem formation. RAX1 is expressed in a small central domain within the boundary zone separating SAM and leaf primordia during early leaf primordium development and is currently the earliest …
CSS0024316.1	AT2G40120.1	Q9XEE4	AT2G40120	2	Protein kinase superfamily protein; Its function is described as protein serine/threonine kinase activity, protein kinase activity, kinase activity, ATP binding; Involved in protein amino acid phosphorylation; Located in cytoplasm; Expressed in 22 plant structures; Expressed during 13 growth stages; Contains the following InterPro domains: Protein kinase, catalytic domain (InterPro:IPR000719), Se…
CSS0024387.1	AT3G56400.1	Q9LY00	WRKY70	12	WRKY DNA-binding protein 70; Member of WRKY Transcription Factor; Group III. Function as activator of SA-dependent defense genes and a repressor of JA-regulated genes. WRKY70-controlled suppression of JA-signaling is partly executed by NPR1.
CSS0024416.1	AT4G26470.1	Q52K82	AT4G26470	2	Calcium-binding EF-hand family protein; Potential calcium sensor.
CSS0024419.1	AT1G21710.1	Q9FNY7	OGG1	6	8-oxoguanine-DNA glycosylase 1; Involved in repair of DNA damaged by oxidation by incising DNA at 8-oxoG residues. Excises 7,8-dihydro-8-oxoguanine and 2,6-diamino-4-hydroxy-5-N-methylformamidopyrimidine (Fapy) from damaged DNA. Has a beta-lyase activity that nicks DNA 3' to the lesion; Belongs to the type-1 OGG1 family.
CSS0024473.1	AT5G42440.1	Q9FIH3	AT5G42440	7	Protein kinase superfamily protein; Its function is described as protein serine/threonine kinase activity, protein kinase activity, kinase activity, ATP binding; Involved in protein amino acid phosphorylation; Located in endomembrane system; Expressed in 17 plant structures; Expressed during 10 growth stages; Contains the following InterPro domains: Protein kinase, ATP binding site (InterPro:IPR0…
CSS0024513.1	AT5G50400.1	Q5MAU8	PAP27	1	Purple acid phosphatase 27 (PAP27); Its function is described as protein serine/threonine phosphatase activity, acid phosphatase activity; Involved in biological_process unknown; Located in endomembrane system; Expressed in 24 plant structures; Expressed during 15 growth stages; Contains the following InterPro domains: Purple acid phosphatase, N-terminal (InterPro:IPR015914), Metallophosphoestera…
CSS0024653.1	AT1G27660.1	Q9SFZ3	AT1G27660	2	Basic helix-loop-helix (bHLH) DNA-binding superfamily protein; Its function is described as sequence-specific DNA binding transcription factor activity; Involved in regulation of transcription; Located in nucleus; Contains the following InterPro domains: Helix-loop-helix DNA-binding domain (InterPro:IPR001092), Helix-loop-helix DNA-binding (InterPro:IPR011598); BEST Arabidopsis thaliana protein m…
CSS0024674.1	AT5G11270.1	Q8H0V5	OCP3	11	Overexpressor of cationic peroxidase 3; May modulate chromatin structure by regulation of nucleosome assembly/disassembly (By similarity). Homeodomain transcription factor that mediates jasmonic acid (JA)-mediated COI1-dependent and abscisic acid (ABA)-mediated PMR4-dependent resistance to infection by necrotrophic fungal pathogens (e.g. B.cinerea and P.cucumerina) and bacterial pathogens (e.g. P…
CSS0024689.1	AT5G26660.1	Q8LPH6	MYB86	11	Myb domain protein 86; A MYB gene encodes a transcriptional repressor of the C4H gene which is involved in the biosynthesis of sinapate esters.
CSS0024816.1	AT5G22380.1	Q9FMR3	NAC090	6	NAC domain containing protein 90 (NAC090); Its function is described as sequence-specific DNA binding transcription factor activity; Involved in multicellular organismal development, regulation of transcription; Located in cellular_component unknown; Expressed in 7 plant structures; Expressed during 8 growth stages; Contains the following InterPro domains: No apical meristem (NAM) protein (InterP…
CSS0025088.1	AT2G45040.1	Q8GWW6	AT2G45040	18	Matrixin family protein; Matrix metalloproteinases (MMPs) or matrixins may play a role in the degradation and remodeling of the extracellular matrix (ECM) during development or in response to stresses (By similarity). Active on myelin basic protein (MBP) and, to some extent, on McaPLGLDpaAR-NH(2) (QF24) and beta-casein.
CSS0025239.1	AT5G65360.1	P59226	AT5G65360.1	22	Histone superfamily protein; Core component of nucleosome. Nucleosomes wrap and compact DNA into chromatin, limiting DNA accessibility to the cellular machineries which require DNA as a template. Histones thereby play a central role in transcription regulation, DNA repair, DNA replication and chromosomal stability. DNA accessibility is regulated via a complex set of post-translational modificatio…
CSS0025243.1	AT2G46710.1	Q8GYY5	ROPGAP3	2	Rho GTPase activating protein with PAK-box/P21-Rho-binding domain; Acts as a GTPase activator for the Rac-type GTPase by converting it to an inactive GDP-bound state. Involved in secondary wall pattern formation. In association with ROPGEF4, mediates local activation of ARAC10/ROP11 to initiate the distinct pattern of secondary cell walls in xylem cells.
CSS0025280.2	AT1G26150.1	Q9C660	PERK10	3	Proline-rich extensin-like receptor kinase 10; Could be involved in the negative regulation of root growth.
CSS0025398.1	AT1G03055.1	Q7XA78	D27	3	Beta-carotene isomerase D27, chloroplastic; Involved in strigolactones biosynthesis by catalyzing the isomerization of the C9-C10 double bond in all-trans-beta- carotene leading to 9-cis-beta-carotene and providing the substrate for CCD7. Strigolactones are hormones that inhibit tillering and shoot branching through the MAX-dependent pathway, contribute to the regulation of shoot architectural re…
CSS0025413.1	AT5G18200.1	Q9FK51	AT5G18200	6	UTP:galactose-1-phosphate uridylyltransferases;ribose-5-phosphate adenylyltransferases; Catalyzes the conversion of ADP-glucose and inorganic phosphate (Pi) into glucose-1-phosphate and ADP. Does not possess galactose-1-phosphate uridylyltransferase activity.
CSS0025515.1	AT1G79720.1	Q8RX60	AT1G79720	4	Eukaryotic aspartyl protease family protein; Its function is described as aspartic-type endopeptidase activity; Involved in proteolysis; Located in apoplast; Expressed in 22 plant structures; Expressed during 13 growth stages; Contains the following InterPro domains: Peptidase aspartic (InterPro:IPR021109), Peptidase aspartic, catalytic (InterPro:IPR009007), Peptidase A1 (InterPro:IPR001461), Pep…
CSS0025540.1	AT4G26330.1	Q9STQ2	UNE17	1	Subtilisin-like serine endopeptidase family protein; UNFERTILIZED EMBRYO SAC 17 (UNE17); Its function is described as identical protein binding, serine-type endopeptidase activity; Involved in proteolysis, double fertilization forming a zygote and endosperm; Located in peroxisome, cytoplasm; Expressed in male gametophyte, leaf, pollen tube; Expressed during L mature pollen stage, M germinated pol…
CSS0025567.1	AT3G46790.1	Q9STF3	CRR2	2	Tetratricopeptide repeat (TPR)-like superfamily protein; Encodes a member of a PCMP (plant combinatorial and modular protein) family (PCMP-H subfamily) with 9 pentatricopeptide (PPR) repeats. The protein is involved the intergenic processing of chloroplast RNA between rps7 and ndhB, which is essential for ndhB translation.
CSS0025568.1	AT3G56770.1	Q9LET0	AT3G56770	4	Basic helix-loop-helix (bHLH) DNA-binding superfamily protein; Its function is described as DNA binding, sequence-specific DNA binding transcription factor activity; Involved in response to chitin, regulation of transcription; Located in nucleus; Contains the following InterPro domains: Helix-loop-helix DNA-binding domain (InterPro:IPR001092), Helix-loop-helix DNA-binding (InterPro:IPR011598); BE…
CSS0025676.1	AT3G53700.1	Q9LFF1	MEE40	8	Pentatricopeptide repeat (PPR) superfamily protein; May be involved in female gametophyte development.
CSS0025697.1	AT4G33270.1	Q9SZA4	CDC20.1	21	Transducin family protein / WD-40 repeat family protein; Component of the anaphase promoting complex/cyclosome (APC/C), a cell cycle-regulated E3 ubiquitin-protein ligase complex that controls progression through mitosis and the G1 phase of the cell cycle.
CSS0025751.1	AT2G36870.1	Q9SJL9	XTH32	9	Xyloglucan endotransglucosylase/hydrolase 32; Catalyzes xyloglucan endohydrolysis (XEH) and/or endotransglycosylation (XET). Cleaves and religates xyloglucan polymers, an essential constituent of the primary cell wall, and thereby participates in cell wall construction of growing tissues (By similarity).
CSS0025797.1	AT5G48930.1	Q9FI78	HCT	15	At5g48930 has been shown to encode for the hydroxycinnamoyl-Coenzyme A shikimate/quinate hydroxycinnamoyltransferase (HCT) both synthesizing and catabolizing the hydroxycinnamoylesters (coumaroyl/caffeoyl shikimate and quinate) involved in the phenylpropanoid pathway. Influence on the accumulation of flavonoids which in turn inhibit auxin transport and reduce plant growth.
CSS0025885.1	AT1G26945.1	Q8GW32	KDR	10	Basic helix-loop-helix (bHLH) DNA-binding superfamily protein; Atypical and probable non DNA-binding bHLH transcription factor that regulates light-mediated responses in day light conditions by binding and inhibiting the activity of the bHLH transcription factor HFR1, a critical regulator of light signaling and shade avoidance. Forms non-functional heterodimers with HFR1, causing liberation and a…
CSS0025911.1	AT5G64740.1	Q94JQ6	CESA6	10	Cellulose synthase 6; Catalytic subunit of cellulose synthase terminal complexes ('rosettes'), required for beta-1,4-glucan microfibril crystallization, a major mechanism of the cell wall formation. Involved in the primary cell wall formation. The presence of each protein CESA1 and CESA6 is critical for cell expansion. The hypocotyl elongation is based on a CESA6-dependent cell elongation in dark…
CSS0025931.1	AT3G26560.1	Q38953	AT3G26560	8	ATP-dependent RNA helicase, putative; May be involved in pre-mRNA splicing.
CSS0025964.1	AT5G59010.1	Q9FIL1	BSK5	7	Protein kinase protein with tetratricopeptide repeat domain; Its function is described as binding, protein kinase activity, ATP binding; Involved in protein amino acid phosphorylation, N-terminal protein myristoylation; Located in plasma membrane; Expressed in 20 plant structures; Expressed during 10 growth stages; Contains the following InterPro domains: Tetratricopeptide-like helical (InterPro:…
CSS0025968.1	AT5G52640.1	P27323	HSP90.1	44	Heat shock protein 90.1; Functions as a holding molecular chaperone (holdase) which stabilizes unfolding protein intermediates and rapidly releases them in an active form once stress has abated. Functions as a folding molecular chaperone (foldase) that assists the non- covalent folding of proteins in an ATP-dependent manner. Molecular chaperone involved in R gene-mediated disease resistance. Requ…
CSS0025991.1	AT3G23670.1	Q8L7Y8	KIN12B	18	Phragmoplast-associated kinesin-related protein, putative; Plus-end directed kinesin-like motor enzyme that plays a critical role in the organization of phragmoplast microtubules during cytokinesis. Constitutes a signaling module in association with serine/threonine-protein kinase TIO that is required to support phragmoplast expansion and cell-plate growth in plant cells; Belongs to the TRAFAC cl…
CSS0026010.1	AT4G12750.1	F4JRF5	AT4G12750	2	Homeodomain-like transcriptional regulator; Transcriptional regulator required for the maintenance of the plant vegetative phase. May prevent the early activation of the vegetative-to-reproductive transition by regulating key genes that contribute to flower timing.
CSS0026025.1	AT1G22710.1	Q39231	SUC2	6	Sucrose-proton symporter 2; Responsible for the transport of sucrose into the cell, with the concomitant uptake of protons (symport system). Can also transport other glucosides such as maltose, arbutin (hydroquinone- beta-D-glucoside), salicin (2-(hydroxymethyl)phenyl-beta-D- glucoside), alpha-phenylglucoside, beta-phenylglucoside, alpha- paranitrophenylglucoside, beta-paranitrophenylglucoside, a…
CSS0026027.1	AT3G25530.1	Q9LSV0	GLYR1	8	Glyoxylate reductase 1; Catalyzes the NADPH-dependent reduction of glyoxylate to glycolate as well as succinic semialdehyde (SSA) to gamma- hydroxybutyrate in vitro. May function in redox homeostasis and play a role in oxidative stress tolerance by detoxifying glyoxylate and SSA generated in glycolate metabolism and GABA metabolism, respectively.
CSS0026062.1	AT2G28100.1	Q8GW72	FUC1	3	alpha-L-fucosidase 1; Encodes a protein with &#945;-fucosidase activity. The activity was assessed on 2'-fucosyl-lactitol. AtFUC1 was not able to act on XXFG substrates, at least when heterologously expressed in <i>Pichia pastoris</i>. The enzyme has been postulated to act on fucosylated substrates other than xyloglucan oligosaccharides. was shown (<i>Pichia pastoris</i>) to hydrolyze fucose in 3…
CSS0026069.1	AT2G40620.1	O22873	AT2G40620	7	Basic-leucine zipper (bZIP) transcription factor family protein; Transcrition factor that may participate with bZIP34 in the gametophytic control of pollen development.
CSS0026121.1	AT5G12100.1	Q9FMQ1	AT5G12100	1	Pentatricopeptide (PPR) repeat-containing protein; Contains the following InterPro domains: Pentatricopeptide repeat (InterPro:IPR002885); BEST Arabidopsis thaliana protein match is: Pentatricopeptide repeat (PPR) superfamily protein (TAIR:AT5G65560.1); Has 1807 Blast hits to 1807 proteins in 277 species: Archae - 0; Bacteria - 0; Metazoa - 736; Fungi - 347; Plants - 385; Viruses - 0; Other Eukar…
CSS0026183.1	AT5G24590.2	Q9LKG8	TIP	13	TCV-interacting protein; Transcription activator essential for the anti-viral defense called virus basal resistance response pathway. Not involved in HRT-mediated hypersensitive response (HR) and resistance to TCV. Binds DNA non specifically. Activated by proteolytic cleavage through regulated intramembrane proteolysis (RIP) (By similarity).
CSS0026199.1	AT2G41690.1	O22230	HSFB3	13	Heat shock transcription factor B3; Transcriptional regulator that specifically binds DNA sequence 5'-AGAAnnTTCT-3' known as heat shock promoter elements (HSE); Belongs to the HSF family. Class B subfamily.
CSS0026218.1	AT2G33580.1	O22808	LYK5	10	Protein kinase superfamily protein; May recognize microbe-derived N-acetylglucosamine (NAG)- containing ligands; Belongs to the protein kinase superfamily. Ser/Thr protein kinase family.
CSS0026319.1	AT1G62360.1	Q38874	STM	26	KNOX/ELK homeobox transcription factor; Class I knotted-like homeodomain protein that is required for shoot apical meristem (SAM) formation during embryogenesis and for SAM function throughout the lifetime of the plant. Functions by preventing incorporation of cells in the meristem center into differentiating organ primordia; Belongs to the TALE/KNOX homeobox family.
CSS0026401.1	AT1G75240.1	Q9FRL5	HB33	3	Homeobox protein 33; Putative transcription factor. Binds DNA at 5'-ATTA-3' consensus promoter regions. Regulates floral architecture and leaf development. Regulators in the abscisic acid (ABA) signal pathway that confers sensitivity to ABA in an ARF2-dependent manner.
CSS0026493.1	AT2G22850.2	O81002	bZIP6	2	Basic leucine-zipper 6 (bZIP6); Its function is described as DNA binding, sequence-specific DNA binding transcription factor activity; Involved in regulation of transcription, DNA-dependent; Located in nucleus; Expressed in 24 plant structures; Expressed during 12 growth stages; Contains the following InterPro domains: Basic-leucine zipper (bZIP) transcription factor (InterPro:IPR004827), bZIP tr…
CSS0026518.1	AT1G52520.1	Q9SSQ4	FRS6	3	FAR1-related sequence 6; Putative transcription activator involved in regulating light control of development. May have a role in controlling flowering time; Belongs to the FHY3/FAR1 family.
CSS0026613.1	AT1G30690.2	Q94C59	AT1G30690	3	Sec14p-like phosphatidylinositol transfer family protein; Carrier protein that may be involved in membrane- trafficking events associated with cell plate formation during cytokinesis. Binds to some hydrophobic molecules such as phosphoinositides and promotes their transfer between the different cellular sites (By similarity).
CSS0026656.1	AT4G32300.1	Q8RWZ5	SD2-5	2	S-domain-2 5 (SD2-5); Its function is described as carbohydrate binding, protein kinase activity, kinase activity; Involved in protein amino acid autophosphorylation; Located in plasma membrane; Expressed in 25 plant structures; Expressed during 15 growth stages; Contains the following InterPro domains: Curculin-like (mannose-binding) lectin (InterPro:IPR001480), Protein kinase, ATP binding site …
CSS0026833.1	AT5G41920.1	Q9FHZ1	AT5G41920	7	GRAS family transcription factor; Probable transcription factor involved in plant development.
CSS0026846.1	AT5G63810.1	Q9FN08	BGAL10	4	Beta-galactosidase 10; Member of Glycoside Hydrolase Family 35
CSS0026857.1	AT5G53060.1	Q8W4B1	RCF3	2	RNA-binding KH domain-containing protein; Acts as negative regulator of osmotic stress-induced gene expression. Involved in the regulation of thermotolerance responses under heat stress. Functions as an upstream regulator of heat stress transcription factor (HSF) genes. Negatively regulates HSFA1A, HSFA1B AND HSFA1D, but positively controls the expression of HSFA1E, HSFA3, HSFA9, HSFB3, and DREB2…
CSS0026916.1	AT1G68780.1	Q9CA41	AT1G68780	5	RNI-like superfamily protein; Involved in signal transduction; Located in endomembrane system; Expressed in 18 plant structures; Expressed during 12 growth stages; Contains the following InterPro domains: Leucine-rich repeat (InterPro:IPR001611); BEST Arabidopsis thaliana protein match is: Leucine-rich repeat (LRR) family protein (TAIR:AT3G25670.1); Has 76880 Blast hits to 27020 proteins in 1013 …
CSS0026953.1	AT4G00730.1	Q0WV12	ANL2	5	Homeobox-leucine zipper family protein / lipid-binding START domain-containing protein; Probable transcription factor involved in the regulation of the tissue-specific accumulation of anthocyanins and in cellular organization of the primary root.
CSS0026995.1	AT3G02550.1	Q9M886	LBD41	4	LOB domain-containing protein 41 (LBD41); Contains the following InterPro domains: Lateral organ boundaries, LOB (InterPro:IPR004883), Asymmetric leaves, AS2/LOB (InterPro:IPR017414); BEST Arabidopsis thaliana protein match is: LOB domain-containing protein 40 (TAIR:AT1G67100.1); Has 601 Blast hits to 600 proteins in 23 species: Archae - 0; Bacteria - 0; Metazoa - 0; Fungi - 0; Plants - 601; Viru…
CSS0027011.1	AT5G19010.1	Q8W4J2	MPK16	8	Mitogen-activated protein kinase 16; Member of MAP Kinase; Belongs to the protein kinase superfamily. CMGC Ser/Thr protein kinase family. MAP kinase subfamily.
CSS0027026.1	AT4G19185.1	Q8W4R9	UMAMIT2	2	Nodulin MtN21 /EamA-like transporter family protein; Located in membrane; Expressed in 22 plant structures; Expressed during 13 growth stages; Contains the following InterPro domains: Protein of unknown function DUF6, transmembrane (InterPro:IPR000620); BEST Arabidopsis thaliana protein match is: nodulin MtN21 /EamA-like transporter family protein (TAIR:AT5G45370.2); Has 30201 Blast hits to 17322…
CSS0027052.1	AT3G21180.1	Q9LU41	ACA9	5	Autoinhibited Ca(2+)-ATPase 9; This magnesium-dependent enzyme catalyzes the hydrolysis of ATP coupled with the translocation of calcium from the cytosol out of the cell or into organelles.
CSS0027093.1	AT4G31910.1	Q9SZ58	AT4G31910	1	HXXXD-type acyl-transferase family protein; Brassinosteroids (BR) acyltransferase with acyl-CoA ligase activity toward brassinolide (BL), castasterone (CS), typhasterol (TY), 6-deoxotyphasterol (6-deoxoTY), and 6- deoxocastasterone (6-deoxoCS) and thus converts them to corresponding lauroyl esters. Regulates BR homeostasis and promotes BR- mediated cell growth regulation. Involved in vascular bun…
CSS0027290.1	AT1G80080.1	Q9SSD1	TMM	6	Leucine-rich repeat (LRR) family protein; Promotes cell fate progression in stomatal development. In leaves, needed to correctly orient spacing divisions, to limit the number of asymmetric divisions in neighbor cells, and to promote the asymmetric (amplifying) divisions of meristemoids. In stems, promotes the conversion of meristemoids into guard mother cells (GMC). Modulates probably the activit…
CSS0027404.1	AT4G00490.1	O65258	BMY9	6	Beta-amylase 2; Encodes a chloroplast beta-amylase. The enzyme activity is very weak compared to BAM1 and BAM3. Mutant of BAM2 has no visible phenotype.
CSS0027492.1	AT5G53110.1	F4KJ04	AT5G53110	3	RING/U-box superfamily protein; Its function is described as zinc ion binding; Involved in biological_process unknown; Located in endomembrane system; Expressed in 8 plant structures; Expressed during 4 anthesis, C globular stage, petal differentiation and expansion stage; Contains the following InterPro domains: Zinc finger, RING-type (InterPro:IPR001841), Zinc finger, C3HC4 RING-type (InterPro:…
CSS0027499.1	AT3G58970.1	Q93ZD7	MGT6	1	Transmembrane magnesium transporter. One of nine family members; Belongs to the CorA metal ion transporter (MIT) (TC 1.A.35.5) family.
CSS0027530.1	AT1G72280.1	Q9C7S7	ERO1	10	Endoplasmic reticulum oxidoreductins 1; Essential oxidoreductase that oxidizes proteins in the endoplasmic reticulum to produce disulfide bonds. Acts by oxidizing directly PDI isomerase through a direct disulfide exchange. Does not act as a direct oxidant of folding substrate, but relies on PDI to transfer oxidizing equivalent. Does not oxidize all PDI related proteins, suggesting that it can dis…
CSS0027531.1	AT5G64630.2	Q9SXY1	FAS2	19	Transducin/WD40 repeat-like superfamily protein; Component of the chromatin assembly factor complex (CAF- 1) involved in chromatin assembly following DNA replication and DNA repair. Required for several aspects of development, including seedling growth and leaf hair differentiation. Plays a critical role in the organization of shoot apical meristem (SAM) and root apical meristem (RAM) during post…
CSS0027563.1	AT5G51560.1	Q9FHM8	AT5G51560	1	Leucine-rich repeat protein kinase family protein; Its function is described as protein serine/threonine kinase activity, protein kinase activity, ATP binding; Involved in transmembrane receptor protein tyrosine kinase signaling pathway, protein amino acid phosphorylation; Located in endomembrane system; Expressed in 21 plant structures; Expressed during 14 growth stages; Contains the following I…
CSS0027681.1	AT5G52450.1	Q9FHB6	AT5G52450	2	MATE efflux family protein; Its function is described as antiporter activity, drug transmembrane transporter activity, transporter activity; Involved in response to nematode; Located in plasma membrane, membrane; Expressed in 24 plant structures; Expressed during 15 growth stages; Contains the following InterPro domains: MATE family transporter related protein (InterPro:IPR015521), Multi antimicr…
CSS0027684.1	AT2G28890.1	Q9ZV25	PLL4	14	Poltergeist like 4; Encodes a protein phosphatase 2C like gene, similar to POL. Involved in leaf development. Knockout mutants have abnormally shaped leaves.
CSS0027716.1	AT3G16350.1	Q84TG2	AT3G16350	7	Homeodomain-like superfamily protein; Contains the following InterPro domains: SANT, DNA-binding (InterPro:IPR001005), Homeodomain-like (InterPro:IPR009057), Myb, DNA-binding (InterPro:IPR014778), Zinc finger, CCHC-type (InterPro:IPR001878), HTH transcriptional regulator, Myb-type, DNA-binding (InterPro:IPR017930), Myb-like DNA-binding domain, SHAQKYF class (InterPro:IPR006447); BEST Arabidopsis …
CSS0027734.1	AT4G14770.1	F4JIF5	TCX2	9	TESMIN/TSO1-like CXC 2; Plays a role in development of both male and female reproductive tissues; Belongs to the lin-54 family.
CSS0027874.1	AT5G20510.1	Q5XEM9	AL5	7	Alfin-like 5; Histone-binding component that specifically recognizes H3 tails trimethylated on 'Lys-4' (H3K4me3), which mark transcription start sites of virtually all active genes.
CSS0027888.1	AT5G27600.1	Q8LKS5	LACS7	5	Long-chain acyl-CoA synthetase 7; Activation of long-chain fatty acids for both synthesis of cellular lipids, and degradation via beta-oxidation. Preferentially uses palmitate, palmitoleate, oleate, linoleate and eicosenoate. Displays redundant function with LACS7 into the seed development process (By similarity).
CSS0027889.1	AT4G36870.2	Q9SW80	BLH2	8	BEL1-like homeodomain 2; Encodes a member of the BEL family of homeodomain proteins. Plants doubly mutant for saw1/saw2 (blh2/blh4) have serrated leaves. BP is expressed in the serrated leaves, therefore saw1/saw1 may act redundantly to repress BP in leaves.
CSS0027907.1	AT2G42200.1	Q700W2	SPL9	11	Squamosa promoter binding protein-like 9; Encodes a putative transcriptional regulator that is involved in the vegetative to reproductive phase transition. Expression is regulated by MIR156b. SPL activity nonautonomously inhibits initiation of new leaves at the shoot apical meristem.
CSS0027930.1	AT1G01650.1	Q0WMJ8	SPPL4	2	SIGNAL PEPTIDE PEPTIDASE-LIKE 4; Intramembrane-cleaving aspartic protease (I-CLiP) that cleaves type II membrane signal peptides in the hydrophobic plane of the membrane.
CSS0027934.1	AT3G61750.1	Q9M363	AT3G61750	5	Cytochrome b561/ferric reductase transmembrane with DOMON related domain; May act as a catecholamine-responsive trans-membrane electron transporter.
CSS0027936.1	AT5G42350.1	Q9FII2	AT5G42350	6	Galactose oxidase/kelch repeat superfamily protein; Contains the following InterPro domains: F-box domain, cyclin-like (InterPro:IPR001810), Galactose oxidase/kelch, beta-propeller (InterPro:IPR011043), Kelch repeat type 1 (InterPro:IPR006652), Kelch related (InterPro:IPR013089), Kelch-type beta propeller (InterPro:IPR015915); BEST Arabidopsis thaliana protein match is: Galactose oxidase/kelch re…
CSS0027949.1	AT1G73340.1	F4HQ70	AT1G73340	1	Cytochrome P450 superfamily protein; Its function is described as electron carrier activity, monooxygenase activity, iron ion binding, oxygen binding, heme binding; Expressed in root; Contains the following InterPro domains: Cytochrome P450 (InterPro:IPR001128), Cytochrome P450, E-class, group IV (InterPro:IPR002403), Cytochrome P450, conserved site (InterPro:IPR017972); BEST Arabidopsis thaliana…
CSS0027956.1	AT4G29100.1	Q8S3D1	AT4G29100	6	Basic helix-loop-helix (bHLH) DNA-binding superfamily protein; Its function is described as sequence-specific DNA binding transcription factor activity; Involved in regulation of transcription; Located in nucleus; Expressed in 22 plant structures; Expressed during 10 growth stages; Contains the following InterPro domains: Helix-loop-helix DNA-binding domain (InterPro:IPR001092), Helix-loop-helix …
CSS0027978.1	AT1G12710.1	Q9LN77	PP2-A12	2	Phloem protein 2-A12; This gene is predicted to encode a protein with a PP2 domain. This domain in present in lectins found in squash and cucumber, suggesting that this protein could potentially have carbohydrate binding capabilities.
CSS0027985.2	AT3G47780.1	Q9STT5	ABCA7	2	ABC2 homolog 6; Member of ATH subfamily
CSS0028032.1	AT4G18770.1	Q9S7L2	MYB98	3	MYB98 is a member of the R2R3-MYB gene family, the members of which likely encode transcription factors. Within an ovule, MYB98 is expressed exclusively in the synergid cells, and mutations in this gene affect the female gametophyte specifically. myb98 female gametophytes are affected in two unique features of the synergid cell, pollen tube guidance and the filiform apparatus, but are otherwise n…
CSS0028050.1	AT4G38890.1	Q9T0J6	AT4G38890	7	FMN-linked oxidoreductases superfamily protein; Catalyzes the synthesis of dihydrouridine, a modified base found in the D-loop of most tRNAs.
CSS0028107.1	AT1G28310.2	Q9FZA4	AT1G28310	1	Dof-type zinc finger DNA-binding family protein; Transcription factor that binds specifically to a 5'- AA[AG]G-3' consensus core sequence.
CSS0028151.3	AT2G27040.2	Q9ZVD5	AGO4	18	Argonaute family protein; Together with RDM3, required for transcriptional gene silencing (TGS) by DNA methylation and repressive histone modifications (H3K9me2) of several chromatin loci. Component of the RISC complex that associate with the small interfering RNA (siRNA) pathway involved in direct cytosine methylation at endogenous DNA repeats. Forms a AGO4/NRPE1/siRNA complex in cajal body, fac…
CSS0028162.1	AT1G11600.1	Q9SAB7	CYP77B1	4	Cytochrome P450, family 77, subfamily B, polypeptide 1; Member of CYP77B; Belongs to the cytochrome P450 family.
CSS0028231.1	AT2G03510.1	Q9ZQ87	AT2G03510	3	SPFH/Band 7/PHB domain-containing membrane-associated protein family; Its function is described as molecular_function unknown; Involved in biological_process unknown; Located in endoplasmic reticulum, nucleolus, plasma membrane; Expressed in 25 plant structures; Expressed during 13 growth stages; Contains the following InterPro domains: Band 7 protein (InterPro:IPR001107); Has 1337 Blast hits to …
CSS0028258.1	AT4G01400.1	Q8L838	AT4G01400	4	Conserved oligomeric Golgi complex subunit 4; Required for normal Golgi function.
CSS0028278.1	AT1G34300.1	Q9XID3	AT1G34300	3	Lectin protein kinase family protein; Its function is described as in 6 functions; Involved in protein amino acid phosphorylation, recognition of pollen; Located in plasma membrane; Expressed in 23 plant structures; Expressed during 13 growth stages; Contains the following InterPro domains: Curculin-like (mannose-binding) lectin (InterPro:IPR001480), Protein kinase, ATP binding site (InterPro:IPR…
CSS0028286.1	AT5G40150.1	Q9FL16	AT5G40150	2	Peroxidase superfamily protein; Removal of H(2)O(2), oxidation of toxic reductants, biosynthesis and degradation of lignin, suberization, auxin catabolism, response to environmental stresses such as wounding, pathogen attack and oxidative stress. These functions might be dependent on each isozyme/isoform in each plant tissue; Belongs to the peroxidase family. Classical plant (class III) peroxidas…
CSS0028297.1	AT4G15110.1	O23365	CYP97B3	4	Cytochrome P450, family 97, subfamily B, polypeptide 3; Heme-containing cytochrome P450 probably involved in the biosynthesis of xanthophylls. Hydroxylates beta-rings of alpha- carotene. May also have activity on beta-rings of beta-carotene.
CSS0028526.1	AT4G30080.1	Q93YR9	ARF16	12	Auxin response factor 16; Auxin response factors (ARFs) are transcriptional factors that bind specifically to the DNA sequence 5'-TGTCTC-3' found in the auxin-responsive promoter elements (AuxREs). Could act as transcriptional activator or repressor. Formation of heterodimers with Aux/IAA proteins may alter their ability to modulate early auxin response genes expression.
CSS0028544.2	AT1G05910.1	F4IAE9	AT1G05910	11	Cell division cycle protein 48-related / CDC48-related; Its function is described as nucleoside-triphosphatase activity, nucleotide binding, ATP binding; Expressed in 17 plant structures; Expressed during 7 growth stages; Contains the following InterPro domains: ATPase, AAA-type, core (InterPro:IPR003959), ATPase, AAA+ type, core (InterPro:IPR003593), ATPase, AAA-type, conserved site (InterPro:IP…
CSS0028759.1	AT5G02030.1	Q9LZM8	RPL	17	POX (plant homeobox) family protein; Transcription factor that is involved in the preservation of the spiral phyllotactic arrangement leading to a regular pattern of organ initiation. Required for maintenance of stem cell fate in the shoot apical meristem, and is essential for specifying floral primordia and establishing early internode patterning events during inflorescence development. Acts as …
CSS0028797.1	AT1G76920.1	O49279	AT1G76920	1	F-box family protein; Component of SCF(ASK-cullin-F-box) E3 ubiquitin ligase complexes, which may mediate the ubiquitination and subsequent proteasomal degradation of target proteins.
CSS0028812.1	AT3G46510.1	Q9SNC6	PUB13	9	Plant U-box 13; Encodes a protein containing a UND, a U-box, and an ARM domain. This protein has E3 ubiquitin ligase activity based on in vitro assays. Can be phosphorylated in vitro by MLPK, ARK1, and ARK2 but not by SD1-29.
CSS0028823.1	AT5G15080.1	Q9LFP7	AT5G15080	6	Protein kinase superfamily protein; May be involved in plant defense signaling; Belongs to the protein kinase superfamily. Ser/Thr protein kinase family.
CSS0028845.1	AT1G22640.1	Q9S9K9	MYB3	9	MYB-type transcription factor (MYB3) that represses phenylpropanoid biosynthesis gene expression
CSS0029128.1	AT4G17090.1	O23553	CT-BMY	8	Chloroplast beta-amylase; Beta-amylase activity. No alpha-amylase activity. Involved in cold resistance. Mediates the accumulation of maltose upon freezing stress, thus contributing to the protection of the photosynthetic electron transport chain. Plays a role in the circadian-regulated starch degradation and maltose metabolism in chloroplasts, especially at night. More active on phosphorylated g…
CSS0029155.1	AT2G23910.1	O82219	AT2G23910	5	NAD(P)-binding Rossmann-fold superfamily protein; Its function is described as coenzyme binding, binding, cinnamoyl-CoA reductase activity, catalytic activity; Involved in lignin biosynthetic process, response to karrikin; Located in cellular_component unknown; Expressed in 19 plant structures; Expressed during 13 growth stages; Contains the following InterPro domains: NAD-dependent epimerase/deh…
CSS0029193.1	AT1G55900.1	Q8VYE2	TIM50	7	Haloacid dehalogenase-like hydrolase (HAD) superfamily protein; Essential component of the TIM17:23 complex, a complex that mediates the translocation of transit peptide-containing proteins across the mitochondrial inner membrane; Belongs to the TIM50 family.
CSS0029368.1	AT5G67360.1	O65351	ARA12	7	Subtilase family protein; Serine protease. Has a substrate preference for the hydrophobic residues Phe and Ala and the basic residue Asp in the P1 position, and for Asp, Leu or Ala in the P1' position. Essential for mucilage release from seed coats. Triggers the accumulation and/or activation of cell wall modifying enzymes necessary either for the loosening of the outer primary cell wall, or to f…
CSS0029405.1	AT3G47620.1	Q93Z00	TCP14	14	TEOSINTE BRANCHED, cycloidea and PCF (TCP) 14; Encodes a transcription factor AtTCP14 that regulates seed germination. AtTCP14 shows elevated expression level just prior to germination. AtTCP14 is predominantly expressed in the vascular tissue of the embryo, and affects gene expression in radicles in a non-cell-autonomous manner.
CSS0029459.1	AT1G18470.1	Q8LBF1	AT1G18470	3	Transmembrane Fragile-X-F-associated protein; Its function is described as zinc ion binding; Located in endomembrane system; Expressed in 24 plant structures; Expressed during 13 growth stages; Contains the following InterPro domains: Transmembrane Fragile-X-F-associated protein (InterPro:IPR019396), Zinc finger, RING-type (InterPro:IPR001841); BEST Arabidopsis thaliana protein match is: Transmem…
CSS0029586.1	AT1G49870.1	Q9C6C7	AT1G49870	2	Myosin-2 heavy chain-like protein; Unknown protein; Located in chloroplast; Expressed in 10 plant structures; Expressed during F mature embryo stage, petal differentiation and expansion stage, E expanded cotyledon stage, D bilateral stage; Has 6518 Blast hits to 5022 proteins in 522 species: Archae - 49; Bacteria - 635; Metazoa - 3264; Fungi - 379; Plants - 242; Viruses - 9; Other Eukaryotes - 19…
CSS0029721.1	AT5G13650.2	F4K410	SVR3	22	Elongation factor family protein; Putative chloroplastic elongation factor involved in response to chilling stress. Required for proper chloroplast rRNA processing and/or translation at low temperature. Involved in plastid protein homeostasis; Belongs to the TRAFAC class translation factor GTPase superfamily. Classic translation factor GTPase family. TypA subfamily.
CSS0029758.1	AT5G14530.1	Q9LYK6	AT5G14530	24	Transducin/WD40 repeat-like superfamily protein; Component of a chromatin regulatory complex involved in regulating chromatin structure in the nucleus (By similarity). Promotes flowering under long days (LD) via the regulation of bolting.
CSS0029767.1	AT1G19220.1	Q8RYC8	ARF19	23	Encodes an auxin response factor that contains the conserved VP1-B3 DNA-binding domain at its N-terminus and the Aux/IAA-like domains III and IV present in most ARFs at its C-terminus. The protein interacts with IAA1 (yeast two hybrid) and other auxin response elements such as ER7 and ER9 (yeast one hybrid). ARF19 protein can complement many aspects of the arf7 mutant phenotype and , together wit…
CSS0029885.1	AT1G19720.1	Q9FXH1	AT1G19720	5	Pentatricopeptide repeat (PPR-like) superfamily protein; Involved in biological_process unknown; Located in nucleus, chloroplast, cytoplasm; Contains the following InterPro domains: Pentatricopeptide repeat (InterPro:IPR002885); BEST Arabidopsis thaliana protein match is: Tetratricopeptide repeat (TPR)-like superfamily protein (TAIR:AT3G57430.1); Has 61333 Blast hits to 15549 proteins in 316 spec…
CSS0029901.1	AT5G25190.1	Q94AW5	ESE3	7	Integrase-type DNA-binding superfamily protein; Probably acts as a transcriptional activator. Binds to the GCC-box pathogenesis-related promoter element. May be involved in the regulation of gene expression by stress factors and by components of stress signal transduction pathways (By similarity).
CSS0029945.1	AT5G49330.1	Q9FJ07	MYB111	10	Myb domain protein 111; Flavonol-specific transcription activator involved in the regulation of several genes of flavonoid biosynthesis. Activates the expression of CHS, CHI, F3H and FLS1. Controls flavonol biosynthesis primarily in cotyledons and leaves. Confers tolerance to UV-B.
CSS0030067.1	AT2G24430.2	Q9ZQ25	NAC038	5	Arabidopsis NAC domain containing protein 39 (ANAC039); Its function is described as sequence-specific DNA binding transcription factor activity; Involved in multicellular organismal development, regulation of transcription; Located in cellular_component unknown; Expressed in stem, hypocotyl, root, leaf; Expressed during LP.04 four leaves visible, LP.02 two leaves visible; Contains the following …
CSS0030076.1	AT3G27820.1	Q9LK94	MDAR4	6	Monodehydroascorbate reductase 4; Catalyzes the conversion of monodehydroascorbate to ascorbate, oxidizing NADH in the process. Involved in the detoxification of H(2)O(2) that escapes the peroxisome and causes oxidative damage to oil bodies; Belongs to the FAD-dependent oxidoreductase family.
CSS0030105.1	AT4G10790.1	Q9M0N1	AT4G10790	15	UBX domain-containing protein; Contains the following InterPro domains: UAS (InterPro:IPR006577), UBX (InterPro:IPR001012); BEST Arabidopsis thaliana protein match is: Ubiquitin-like superfamily protein (TAIR:AT4G23040.1); Has 1807 Blast hits to 1807 proteins in 277 species: Archae - 0; Bacteria - 0; Metazoa - 736; Fungi - 347; Plants - 385; Viruses - 0; Other Eukaryotes - 339 (source: NCBI BLink…
CSS0030125.1	AT3G45010.1	Q56WF8	scpl48	1	Serine carboxypeptidase-like 48; Probable carboxypeptidase.
CSS0030333.1	AT5G57740.1	Q6NLQ8	XBAT32	4	XB3 ortholog 2 in Arabidopsis thaliana; E3 ubiquitin-protein ligase that mediates ubiquitination of ACC synthases (ACS). Negatively regulates ethylene biosynthesis probably via ubiquitin-dependent degradation of ACS4 and ACS7 enzymes. Regulates lateral root formation and development by controlling ethylene production which inhibits lateral root formation at high concentration.
CSS0030354.1	AT5G39950.1	Q38879	TRX2	14	Thioredoxin 2; Encodes a cytosolic thioredoxin that reduces disulfide bridges of target proteins by the reversible formation of a disulfide bridge between two neighboring Cys residues present in the active site. Thioredoxins have been found to regulate a variety of biological reactions in prokaryotic and eukaryotic cells.
CSS0030356.1	AT5G05520.1	Q9FFG3	AT5G05520	1	Outer membrane OMP85 family protein; Its function is described as molecular_function unknown; Involved in biological_process unknown; Located in mitochondrion, plastid; Expressed in 24 plant structures; Expressed during 14 growth stages; Contains the following InterPro domains: Bacterial surface antigen (D15) (InterPro:IPR000184), Surface antigen variable number (InterPro:IPR010827); BEST Arabido…
CSS0030384.1	AT5G12890.1	Q9LXV0	AT5G12890	1	UDP-Glycosyltransferase superfamily protein; Its function is described as UDP-glycosyltransferase activity, transferase activity, transferring glycosyl groups; Involved in metabolic process; Expressed in 22 plant structures; Expressed during 12 growth stages; Contains the following InterPro domains: UDP-glucuronosyl/UDP-glucosyltransferase (InterPro:IPR002213); BEST Arabidopsis thaliana protein m…
CSS0030419.1	AT2G26710.1	O48786	BAS1	3	Encodes a member of the cytochrome p450 family that serves as a control point between multiple photoreceptor systems and brassinosteroid signal transduction. Involved in brassinolide metabolism. Mediates response to a variety of light signals including hypocotyl elongation and cotyledon expansion.
CSS0030511.1	AT4G04450.1	Q9XEC3	WRKY42	5	WRKY family transcription factor; Transcription factor. Interacts specifically with the W box (5'-(T)TGAC[CT]-3'), a frequently occurring elicitor- responsive cis-acting element (By similarity). Modulates phosphate homeostasis and Pi translocation by regulating PHO1 expression.
CSS0030594.1	AT1G12460.1	C0LGE4	AT1G12460	1	Leucine-rich repeat protein kinase family protein; Its function is described as protein serine/threonine kinase activity, kinase activity, ATP binding; Involved in transmembrane receptor protein tyrosine kinase signaling pathway, protein amino acid phosphorylation; Located in plasma membrane; Expressed in 9 plant structures; Expressed during 6 growth stages; Contains the following InterPro domain…
CSS0030604.1	AT2G42280.1	Q66GR3	FBH4	2	Basic helix-loop-helix (bHLH) DNA-binding superfamily protein; Its function is described as DNA binding, sequence-specific DNA binding transcription factor activity; Involved in regulation of transcription; Located in nucleus; Expressed in 16 plant structures; Expressed during 8 growth stages; Contains the following InterPro domains: Helix-loop-helix DNA-binding domain (InterPro:IPR001092), Helix…
CSS0030633.1	AT5G25800.1	Q8L7M4	AT5G25800	5	Polynucleotidyl transferase, ribonuclease H-like superfamily protein; Probable 3'-5' exonuclease degrading single-stranded small RNAs.
CSS0030699.1	AT2G46690.1	Q9ZUZ3	AT2G46690	2	SAUR-like auxin-responsive protein family; May play a role in the apical hook development (Ref.6); Belongs to the ARG7 family.
CSS0030706.1	AT5G51190.1	Q8VY90	AT5G51190	19	Integrase-type DNA-binding superfamily protein; Probably acts as a transcriptional activator. Binds to the GCC-box pathogenesis-related promoter element. May be involved in the regulation of gene expression by stress factors and by components of stress signal transduction pathways (By similarity).
CSS0030713.2	AT4G37930.1	Q9SZJ5	SHM1	22	Serine transhydroxymethyltransferase 1; Encodes a protein with mitochondrial serine hydroxymethyltransferase activity, which functions in the photorespiratory pathway, catalyzes the conversion of serine and tetrahydrofolate to glycine and 5,10-methylene tetrahydrofolate. Involved in controlling cell damage caused by abiotic stress, such as high light and salt and the hypersensitive defense respon…
CSS0030714.1	AT1G79330.1	O64518	MC5	3	Metacaspase 5; Cysteine protease that cleaves specifically after arginine or lysine residues. Does not cleave caspase-specific substrates. May be involved in the modulation of programmed cell death activated by oxidative stress.
CSS0030722.1	AT5G22950.1	Q9FFB3	VPS24.1	4	SNF7 family protein; Component of the ESCRT-III complex, which is required for multivesicular bodies (MVBs) formation and sorting of endosomal cargo proteins into MVBs. The ESCRT-III complex is probably involved in the concentration of MVB cargo (By similarity).
CSS0030770.1	AT4G25160.1	Q9SW11	AT4G25160	2	U-box domain-containing protein kinase family protein; Functions as an E3 ubiquitin ligase; Belongs to the protein kinase superfamily. Ser/Thr protein kinase family.
CSS0030779.1	AT3G13380.1	Q9LJF3	BRL3	8	BRI1-like 3; Receptor with a dual specificity kinase activity acting on both serine/threonine- and tyrosine-containing substrates. Binds brassinolide. Regulates, in response to brassinosteroid binding, a signaling cascade involved in plant development. May be involved in cell growth and vascular differentiation; Belongs to the protein kinase superfamily. Ser/Thr protein kinase family.
CSS0030806.1	AT1G09190.1	O80488	AT1G09190	1	Tetratricopeptide repeat (TPR)-like superfamily protein; Its function is described as molecular_function unknown; Involved in biological_process unknown; Located in mitochondrion; Expressed in shoot apex, embryo, sperm cell, flower, seed; Expressed during petal differentiation and expansion stage, E expanded cotyledon stage, D bilateral stage; Contains the following InterPro domains: Pentatricope…
CSS0030840.1	AT5G65710.1	C0LGX3	HSL2	3	HAESA-like 2; Receptor-like serine/threonine-kinase acting on substrates that controls floral organ abscission. Regulated by the 'INFLORESCENCE DEFICIENT IN ABSCISSION' (IDA) family of ligands; Belongs to the protein kinase superfamily. Ser/Thr protein kinase family.
CSS0030991.1	AT4G29080.1	Q9ZSY8	IAA27	9	Phytochrome-associated protein 2; Aux/IAA proteins are short-lived transcriptional factors that function as repressors of early auxin response genes at low auxin concentrations. Repression is thought to result from the interaction with auxin response factors (ARFs), proteins that bind to the auxin-responsive promoter element (AuxRE). Formation of heterodimers with ARF proteins may alter their abi…
CSS0031029.1	AT5G59790.1	Q9FJF5	AT5G59790	1	Contains the following InterPro domains: Protein of unknown function DUF966 (InterPro:IPR010369), Uncharacterised conserved protein UCP031043 (InterPro:IPR021182); BEST Arabidopsis thaliana protein match is: Domain of unknown function (DUF966) (TAIR:AT3G46110.1); Has 1807 Blast hits to 1807 proteins in 277 species: Archae - 0; Bacteria - 0; Metazoa - 736; Fungi - 347; Plants - 385; Viruses - 0; O…
CSS0031062.1	AT1G49910.1	Q9C701	BUB3.2	14	Transducin/WD40 repeat-like superfamily protein; Has a dual function in spindle-assembly checkpoint signaling and in promoting the establishment of correct kinetochore-microtubule (K-MT) attachments. Promotes the formation of stable end-on bipolar attachments. Necessary for kinetochore localization of BUB1. The BUB1/BUB3 complex plays a role in the inhibition of anaphase-promoting complex or cycl…
CSS0031205.1	AT3G60910.1	Q8RXT8	AT3G60910	1	S-adenosyl-L-methionine-dependent methyltransferases superfamily protein; Its function is described as methyltransferase activity, catalytic activity; Involved in metabolic process; Located in cellular_component unknown; Expressed in 22 plant structures; Expressed during 13 growth stages; Contains the following InterPro domains: Methyltransferase type 11 (InterPro:IPR013216); BEST Arabidopsis tha…
CSS0031251.1	AT3G19210.1	Q0PCS3	RAD54	8	Homolog of RAD54; Dissociates RAD51 from nucleoprotein filaments formed on dsDNA. Could be involved in the turnover of RAD51 protein-dsDNA filaments. Addition of RAD54 overcomes inhibition of DNA strand exchange by RAD51 bound to substrate dsDNA. Species preference in the RAD51 dissociation and DNA strand exchange assays underlines the importance of specific RAD54-RAD51 interactions. RAD51 is una…
CSS0031258.1	AT1G25550.1	Q9FPE8	AT1G25550	5	Myb-like transcription factor family protein; Probable transcription factor involved in phosphate signaling in roots.
CSS0031269.1	AT2G30800.1	F4INY4	HVT1	4	Has RNA or DNA helicase activity and expressed specifically in tapetum and vascular tissue. First identified member of a new group of the mle helicase group of the DEAH family; Belongs to the DExH box helicase family.
CSS0031348.1	AT4G25600.1	Q8GXT7	AT4G25600	2	Oxoglutarate/iron-dependent oxygenase; Catalyzes the post-translational formation of 4- hydroxyproline in -Xaa-Pro-Gly- sequences in proline-rich peptide sequences of plant glycoproteins and other proteins. Hydroxyprolines are important constituent of many plant cell wall glycoproteins such as extensins, hydroxyproline-rich glycoproteins, lectins and arabinogalactan proteins.
CSS0031355.1	AT1G16860.1	Q9FZ45	AT1G16860	2	Ubiquitin-specific protease family C19-related protein; Located in plasma membrane; BEST Arabidopsis thaliana protein match is: Ubiquitin-specific protease family C19-related protein (TAIR:AT1G78880.1); Has 605 Blast hits to 295 proteins in 85 species: Archae - 0; Bacteria - 22; Metazoa - 26; Fungi - 28; Plants - 169; Viruses - 0; Other Eukaryotes - 360 (source: NCBI BLink).
CSS0031426.1	AT5G59890.1	Q9ZSK3	ADF4	4	Actin depolymerizing factor 4; Actin-depolymerizing protein. Severs actin filaments (F- actin) and binds to actin monomers. Contributes to the stochastic dynamic turnover of actin filaments. Binds monomeric actin (G- actin) with a marked preference for the ADP-loaded form and inhibits the rate of nucleotide exchange on G-actin. Involved in resistance triggered by the effector AvrPphB of Pseudomon…
CSS0031433.1	AT4G23160.1	O65468	CRK8	1	Cysteine-rich RLK (RECEPTOR-like protein kinase) 8; Encodes a cysteine-rich receptor-like protein kinase; Belongs to the protein kinase superfamily. Ser/Thr protein kinase family. CRK subfamily.
CSS0031470.1	AT1G75660.1	Q9FQ03	XRN3	18	5'-3' exoribonuclease 3; Possesses 5'->3' exoribonuclease activity. Acts as an endogenous post-transcriptional gene silencing (PTGS) suppressor. Degrades miRNA-derived loops, excised during miRNA maturation in the nucleus. Required for proper development. Involved in pre-rRNA processing. Involved with XRN2 in the 5'-end exonucleolytic processing of 5.8S and 25S rRNAs. Contributes with XRN2 to pol…
CSS0031579.1	AT1G68540.1	Q9CA28	TKPR2	5	NAD(P)-binding Rossmann-fold superfamily protein; May be involved in the biosynthesis of hydroxylated tetraketide compounds that serve as sporopollenin precursors (the main constituents of exine). Acts on tetraketide alpha-pyrones and reduces the carbonyl function on the tetraketide alkyl chain to a secondary alcohol function; Belongs to the NAD(P)-dependent epimerase/dehydratase family. Dihydrof…
CSS0031600.1	AT1G23030.1	Q8GUG9	AT1G23030	2	ARM repeat superfamily protein; Functions as an E3 ubiquitin ligase.
CSS0031840.1	AT5G47750.1	Q39183	D6PKL2	4	D6 protein kinase like 2; Protein kinase that regulates the auxin transport activity of PIN auxin efflux facilitators by direct phosphorylation. D6PK-mediated PIN phosphorylation promotes auxin transport in the hypocotyl and this is a prerequisite for PHOT1- dependent hypocotyl bending.
CSS0031859.1	AT2G33835.1	Q84VG7	FES1	6	Zinc finger C-x8-C-x5-C-x3-H type family protein; Transcriptional activator involved in the FRIGIDA- mediated vernalization pathway, but not in the autonomous flowering pathway. Acts cooperatively with FRI (FRIGIDA) or FRL1 (FRIGIDA-LIKE 1) to promote FLC (FLOWERING LOCUS C) expression. Required for the stabilization of the FRI-C complex.
CSS0031866.1	AT1G20270.1	Q9LN20	AT1G20270	1	2-oxoglutarate (2OG) and Fe(II)-dependent oxygenase superfamily protein; Catalyzes the post-translational formation of 4- hydroxyproline in -Xaa-Pro-Gly- sequences in proline-rich peptide sequences of plant glycoproteins and other proteins. Hydroxyprolines are important constituent of many plant cell wall glycoproteins such as extensins, hydroxyproline-rich glycoproteins, lectins and arabinogalac…
CSS0031913.1	AT2G31220.1	Q84TK1	AT2G31220	5	Basic helix-loop-helix (bHLH) DNA-binding superfamily protein; Its function is described as DNA binding, sequence-specific DNA binding transcription factor activity; Involved in regulation of transcription; Located in nucleus; Contains the following InterPro domains: Helix-loop-helix DNA-binding domain (InterPro:IPR001092), Helix-loop-helix DNA-binding (InterPro:IPR011598); BEST Arabidopsis thali…
CSS0031950.1	AT3G12720.1	Q9LTW2	MYB67	4	Myb domain protein 67; Member of the R2R3 factor gene family.
CSS0031981.1	AT1G80840.1	Q9SAH7	WRKY40	39	WRKY DNA-binding protein 40; Pathogen-induced transcription factor. Binds W-box sequences in vitro. Forms protein complexes with itself and with WRKY40 and WRKY60. Coexpression with WRKY18 or WRKY60 made plants more susceptible to both P. syringae and B. cinerea. WRKY18, WRKY40, and WRKY60 have partially redundant roles in response to the hemibiotrophic bacterial pathogen Pseudomonas syringae and…
CSS0031983.1	AT2G44730.1	O80512	AT2G44730	3	Alcohol dehydrogenase transcription factor Myb/SANT-like family protein; Its function is described as sequence-specific DNA binding transcription factor activity; Involved in regulation of transcription; Located in chloroplast; Expressed in 22 plant structures; Expressed during 13 growth stages; Contains the following InterPro domains: SANT, DNA-binding (InterPro:IPR001005), MADF domain (InterPro…
CSS0032054.1	AT3G12360.1	Q9C7A2	ITN1	1	Encodes a protein with an ankyrin motif and transmembrane domains that is involved in salt tolerance. Expressed throughout the plant and localized to the plasma membrane. Loss of function mutations show an increased tolerance to salt based on assaying seedling growth in the presence of salt. In the mutants, induction of genes required for production of reactive oxygen species is reduced suggestin…
CSS0032055.1	AT5G61380.1	Q9LKL2	TOC1	20	CCT motif -containing response regulator protein; Pseudo response regulator involved in the generation of circadian rhythms. TOC1 appears to shorten the period of circumnutation speed. TOC1 contributes to the plant fitness (carbon fixation, biomass) by influencing the circadian clock period. PRR3 may increase the stability of TOC1 by preventing interactions between TOC1 and the F-box protein ZTL.…
CSS0032138.1	AT2G42430.1	Q9SLB7	LBD16	8	Lateral organ boundaries-domain 16; Transcriptional activator. Involved in lateral root formation. Regulated by the transcriptional activators ARF7 and ARF19. Functions in the initiation and emergence of lateral roots, in conjunction with LBD18, downstream of ARF7 and ARF19. Acts downstream of the auxin influx carriers AUX1 and LAX1 in the regulation of lateral root initiation and development.
CSS0032263.1	AT1G13290.1	Q9FX68	DOT5	5	Encodes a putative zinc finger protein (C2H2 family, type IIIA, subclass A1d) that has a WIP domain. Seedlings with mutations in DOT5 have a misaligned venation defect in their leaves and cotyledons. Additional developmental abnormalities, such as elongated petioles and aberrant phyllotaxy suggest that DOT5 is required for normal shoot and root development.
CSS0032385.1	AT1G80680.1	Q8LLD0	SAR3	14	SUPPRESSOR OF AUXIN RESISTANCE 3; Contributes to the transfer of mature mRNA from the nucleus to the cytosol. Required for both R gene-mediated and basal disease resistance. RNA export seems to play a critical role in stress responses and regulation of plant growth and development.
CSS0032505.1	AT3G20015.1	Q9LHE3	AT3G20015	1	Eukaryotic aspartyl protease family protein; Aspartic protease that may be involved in drought avoidance through abscisic acid signaling.
CSS0032549.1	AT1G32860.1	Q8L868	AT1G32860	2	Glycosyl hydrolase superfamily protein; Its function is described as cation binding, hydrolase activity, hydrolyzing O-glycosyl compounds, catalytic activity; Involved in carbohydrate metabolic process; Located in anchored to plasma membrane, plasma membrane, anchored to membrane; Expressed in 18 plant structures; Expressed during 12 growth stages; Contains the following InterPro domains: Glycosi…
CSS0032585.1	AT1G72300.1	Q9C7S5	PSY1R	6	Leucine-rich receptor-like protein kinase family protein; Tyrosine-sulfated glycopeptide receptor with a serine/threonine-protein kinase activity. Regulates, in response to tyrosine-sulfated glycopeptide binding, a signaling cascade involved in cellular proliferation and plant growth. Not involved in PSK perception. Involved in plant immunity, with antagonistic effects on bacterial and fungal res…
CSS0032666.1	AT2G37650.1	O80933	AT2G37650	1	GRAS family transcription factor; Probable transcription factor involved in plant development.
CSS0032713.1	AT4G35890.1	Q94K80	LARP1c	5	Winged-helix DNA-binding transcription factor family protein; Promotes leaf senescence mediated by abscisic acid (ABA), salicylic acid (SA) and jasmonic acid (MeJA), probably though the induction of expression of senescence-associated genes (SAGs) and defense-related genes; Belongs to the LARP family.
CSS0032783.1	AT3G45140.1	P38418	LOX2	28	Lipoxygenase 2; 13S-lipoxygenase that can use linolenic acid as substrates. Plant lipoxygenases may be involved in a number of diverse aspects of plant physiology including growth and development, pest resistance, and senescence or responses to wounding. Catalyzes the hydroperoxidation of lipids containing a cis,cis-1,4-pentadiene structure. Required for the wound-induced synthesis of jasmonic ac…
CSS0032822.2	AT1G48280.1	Q9SX62	AT1G48280	1	Hydroxyproline-rich glycoprotein family protein; Involved in biological_process unknown; Expressed in 23 plant structures; Expressed during 13 growth stages; BEST Arabidopsis thaliana protein match is: Hydroxyproline-rich glycoprotein family protein (TAIR:AT3G25690.3); Has 10788 Blast hits to 7587 proteins in 614 species: Archae - 16; Bacteria - 992; Metazoa - 4057; Fungi - 1231; Plants - 2229; V…
CSS0032848.2	AT5G26170.1	Q8VWQ5	WRKY50	3	WRKY DNA-binding protein 50; Transcription factor. Interacts specifically with the W box (5'-(T)TGAC[CT]-3'), a frequently occurring elicitor- responsive cis-acting element (By similarity).
CSS0032863.1	AT5G12430.1	F4K0Y5	TPR16	4	Heat shock protein DnaJ with tetratricopeptide repeat; Its function is described as heat shock protein binding, binding; Involved in protein folding; Located in chloroplast; Expressed in 24 plant structures; Expressed during 15 growth stages; Contains the following InterPro domains: Tetratricopeptide TPR-1 (InterPro:IPR001440), Tetratricopeptide-like helical (InterPro:IPR011990), Heat shock prote…
CSS0033177.1	AT5G20610.1	F4K5K6	AT5G20610	2	Protein PLASTID MOVEMENT IMPAIRED 1-RELATED 1; Together with PMI1, necessary for chloroplast and nuclear photorelocation movements via the regulation of chloroplast-actin (cp-actin) filaments in pavement cells.
CSS0033241.1	AT5G61430.1	Q9FLJ2	NAC100	2	NAC domain containing protein 100; Binds to the promoter regions of genes involved in chlorophyll catabolic processes, such as NYC1, SGR1, SGR2 and PAO.
CSS0033264.1	AT4G31160.1	Q9M086	DCAF1	27	DDB1-CUL4 associated factor 1; Component of the CUL4-RBX1-DDB1-DCAF1 E3 ubiquitin- protein ligase complex, DCAF1 may function as the substrate recognition module within this complex. Appears to be required for plant embryogenesis and to affect several other developmental processes including leaf, shoot, and flower development; Belongs to the VPRBP/DCAF1 family.
CSS0033333.1	AT1G59725.1	Q9XIF5	AT1G59725	1	DNAJ heat shock family protein; Its function is described as unfolded protein binding, heat shock protein binding; Involved in protein folding; Located in cellular_component unknown; Expressed in root; Contains the following InterPro domains: Molecular chaperone, heat shock protein, Hsp40, DnaJ (InterPro:IPR015609), HSP40/DnaJ peptide-binding (InterPro:IPR008971), Chaperone DnaJ, C-terminal (Inte…
CSS0033364.1	AT5G42340.1	Q681N2	PUB15	4	Plant U-Box 15; Functions as an E3 ubiquitin ligase.
CSS0033380.1	AT3G15010.2	Q9LKA4	AT3G15010	4	RNA-binding (RRM/RBD/RNP motifs) family protein; Heterogeneous nuclear ribonucleoprotein (hnRNP)-like protein that acts as component of a complex regulating the turnover of mRNAs in the nucleus. Binds with high affinity to RNA molecules that contain U-rich sequences in 3'-UTRs. May function in complex with UBP1 and contribute to the stabilization of mRNAs in the nucleus (By similarity).
CSS0033400.1	AT4G37800.1	Q8LER3	XTH7	3	Xyloglucan endotransglucosylase/hydrolase 7; Catalyzes xyloglucan endohydrolysis (XEH) and/or endotransglycosylation (XET). Cleaves and religates xyloglucan polymers, an essential constituent of the primary cell wall, and thereby participates in cell wall construction of growing tissues (By similarity); Belongs to the glycosyl hydrolase 16 family. XTH group 1 subfamily.
CSS0033421.1	AT5G24110.1	Q9FL62	WRKY30	6	WRKY DNA-binding protein 30; Transcription factor. Interacts specifically with the W box (5'-(T)TGAC[CT]-3'), a frequently occurring elicitor- responsive cis-acting element (By similarity).
CSS0033431.1	AT4G23490.1	Q8H0S2	AT4G23490	2	Protein of unknown function (DUF604); Contains the following InterPro domains: Protein of unknown function DUF604 (InterPro:IPR006740); BEST Arabidopsis thaliana protein match is: Protein of unknown function (DUF604) (TAIR:AT4G11350.1); Has 30201 Blast hits to 17322 proteins in 780 species: Archae - 12; Bacteria - 1396; Metazoa - 17338; Fungi - 3422; Plants - 5037; Viruses - 0; Other Eukaryotes -…
CSS0033470.1	AT4G09140.1	Q9ZRV4	MLH1	12	MUTL-homologue 1; Involved in DNA mismatch repair (MMR), correcting insertion-deletion loops (IDLs) resulting from DNA replication, DNA damage or from recombination events between non-identical sequences during meiosis. Component of the MutLbeta heterodimer, which probably forms a ternary complex with the MutSbeta heterodimer that initially recognizes the DNA mismatches. This complex is thought t…
CSS0033566.1	AT2G45970.1	O80823	CYP86A8	3	Cytochrome P450, family 86, subfamily A, polypeptide 8; Catalyzes the omega-hydroxylation of various fatty acids (FA). Acts on saturated and unsaturated fatty acids with chain lengths from C12 to C18. May be involved in the biosynthesis of cutin in the epidermis which prevents post-genital organ fusions. Hydroxylated FAs may be important for trichome differentiation, establishment of apical domin…
CSS0033589.1	AT5G11590.1	Q9LYD3	TINY2	2	Integrase-type DNA-binding superfamily protein; Probably acts as a transcriptional activator. Binds to the GCC-box pathogenesis-related promoter element. May be involved in the regulation of gene expression by stress factors and by components of stress signal transduction pathways (By similarity).
CSS0033593.1	AT5G54190.1	Q42536	PORA	4	Protochlorophyllide oxidoreductase A; Phototransformation of protochlorophyllide (Pchlide) to chlorophyllide (Chlide). PORA may also function as a photoprotectant during the transitory stage from dark to light. Functions in skotomorphogenesis, photomorphogenesis and throughout the plant life under specific light conditions.
CSS0033602.1	AT1G79730.1	F4HQA1	ELF7	14	Hydroxyproline-rich glycoprotein family protein; Encodes a PAF1 homolog that is involved in the control of flowering time by elevating FLC expression to a level that creates the vernalization-responsive, winter-annual habit. Yeast PAF1 is a component of a five-member complex that associates with RNA pol II and is thought to regulate gene expression by recruiting SET1 (a histone 3 Lys 4 [H3-K4] me…
CSS0033665.1	AT4G33950.1	Q940H6	OST1	20	Protein kinase superfamily protein; Activator of the abscisic acid (ABA) signaling pathway that regulates numerous ABA responses, such as stomata closure in response to drought, plant pathogens, or decreases in atmospheric relative humidity (RH). Involved in the resistance to drought by avoiding water loss. Required for the stomata closure mediated by pathogen-associated molecular pattern (PAMPs)…
CSS0033669.1	AT5G50720.1	Q9FED2	HVA22E	1	Encodes one of five HVA22 homologs in Arabidopsis. HVA22 is an ABA- and stress-inducible gene first isolated from barley. Members of this gene family have only been found in eukaryotes. AtHVA22e mRNA is upregulated to varying degrees in response to cold stress, salt stress, ABA treatment or dehydration.
CSS0033698.1	AT1G60160.1	O80739	AT1G60160	4	Potassium transporter family protein; Putative potassium transporter.
CSS0033788.1	AT4G34530.1	Q8GY61	CIB1	7	Encodes a transcription factor CIB1 (cryptochrome-interacting basic-helix-loop-helix). CIB1 interacts with CRY2 (cryptochrome 2) in a blue light-specific manner in yeast and Arabidopsis cells, and it acts together with additional CIB1-related proteins to promote CRY2-dependent floral initiation. CIB1 positively regulates FT expression.
CSS0033823.1	AT5G20350.1	Q52T38	TIP1	6	Ankyrin repeat family protein with DHHC zinc finger domain; Encodes a protein containing ankyrin and DHHC-CRD domain. Acts to restrict the size of the swelling that forms at the beginning of root hair cell growth, possibly by a mechanism that requires RHD1. Mutant displays defects in both root hair and pollen tube growth.
CSS0034023.1	AT4G37630.1	Q2V3B2	CYCD5;1	7	Cyclin d5;1; Core cell cycle genes
CSS0034051.1	AT5G02500.1	P22953	HSC70-1	58	Heat shock cognate protein 70-1; Component of the Mediator complex, a coactivator involved in the regulated transcription of nearly all RNA polymerase II-dependent genes. Mediator functions as a bridge to convey information from gene-specific regulatory proteins to the basal RNA polymerase II transcription machinery. The Mediator complex, having a compact conformation in its free form, is recruit…
CSS0034090.1	AT1G68070.1	Q9C9X1	AT1G68070	1	Zinc finger, C3HC4 type (RING finger) family protein; Its function is described as zinc ion binding; Located in plasma membrane; Expressed in 23 plant structures; Expressed during 13 growth stages; Contains the following InterPro domains: Zinc finger, RING-type (InterPro:IPR001841), Zinc finger, C3HC4 RING-type (InterPro:IPR018957); BEST Arabidopsis thaliana protein match is: RING-finger protein …
CSS0034135.1	AT2G33775.1	Q6NME6	RALFL19	1	Ralf-like 19; Cell signaling peptide that may regulate plant stress, growth, and development. Mediates a rapid alkalinization of extracellular space by mediating a transient increase in the cytoplasmic Ca(2+) concentration leading to a calcium-dependent signaling events through a cell surface receptor and a concomitant activation of some intracellular mitogen-activated protein kinases (By similar…
CSS0034150.1	AT3G46640.3	Q9SNB4	PCL1	4	Homeodomain-like superfamily protein; Transcription factor that is essential for the generation of the circadian clock oscillation. Is necessary for activation of CCA1 and LHY expression. Is coregulated with TOC1 and seems to be repressed by CCA1 and LHY by direct binding of these proteins to the evening element in the LUX promoter. Directly regulates the expression of PRR9, a major component of …
CSS0034231.1	AT5G42820.2	Q9FMY5	U2AF35B	8	Zinc finger C-x8-C-x5-C-x3-H type family protein; U2 auxiliary factor small subunit. The atU2AF35b protein and its homolog, atU2AF35a, contain most of the conserved domains of hsU2AF35, including the psiRRM, one RS domain, two zinc fingers, and the two regions for interacting with U2AF large subunit. Both proteins lack the stretch of glycines present in human U2AF35. The sequences are overall 83%…
CSS0034246.1	AT1G08410.1	Q9SJF1	AT1G08410	12	P-loop containing nucleoside triphosphate hydrolases superfamily protein; GTPase involved in ribosome biogenesis (Probable). Binds to 23S rRNA and associates with 60S pre-ribosomes. Involved in early cotyledon and leaf development; Belongs to the TRAFAC class YlqF/YawG GTPase family.
CSS0034345.1	AT2G45470.1	O22126	FLA8	6	FASCICLIN-like arabinogalactan protein 8; May be a cell surface adhesion protein; Belongs to the fasciclin-like AGP family.
CSS0034370.1	AT5G24530.1	Q9FLV0	DMR6	7	2-oxoglutarate (2OG) and Fe(II)-dependent oxygenase superfamily protein; Converts salicylic acid (SA) to 2,3-dihydroxybenzoic acid (2,3-DHBA) (By similarity). Suppressor of immunity. Regulates negatively defense associated genes expression (e.g. PR-1, PR-2, and PR-5). Negative regulator of defense against Hyaloperonospora arabidopsidis; Belongs to the iron/ascorbate-dependent oxidoreductase famil…
CSS0034425.1	AT2G43000.1	Q9SK55	NAC042	4	NAC domain containing protein 42; Transcription factor that binds to the 5'- RRYGCCGT-3' consensus core sequence. Central longevity regulator. Negative regulator of leaf senescence. Modulates cellular H(2)O(2) levels and enhances tolerance to various abiotic stresses through the regulation of DREB2A.
CSS0034431.1	AT5G14080.1	Q9FMU2	AT5G14080	1	Tetratricopeptide repeat (TPR)-like superfamily protein; Involved in biological_process unknown; Located in chloroplast; Expressed in 14 plant structures; Expressed during 8 growth stages; Contains the following InterPro domains: Pentatricopeptide repeat (InterPro:IPR002885); BEST Arabidopsis thaliana protein match is: Pentatricopeptide repeat (PPR) superfamily protein (TAIR:AT5G64320.1); Has 287…
CSS0034443.1	AT3G50620.1	Q6NLV9	AT3G50620	1	P-loop containing nucleoside triphosphate hydrolases superfamily protein; Its function is described as sulfotransferase activity; Involved in biological_process unknown; Located in cellular_component unknown; Expressed in 20 plant structures; Expressed during 11 growth stages; Contains the following InterPro domains: Sulfotransferase domain (InterPro:IPR000863); BEST Arabidopsis thaliana protein …
CSS0034476.1	AT1G31280.1	Q9SHF3	AGO2	15	Argonaute family protein; Involved in RNA-mediated post-transcriptional gene silencing (PTGS). Main component of the RNA-induced silencing complex (RISC) that binds to a short guide RNA such as microRNA (miRNA) or small interfering RNA (siRNA). RISC uses the mature miRNA or siRNA as a guide for slicer-directed cleavage of homologous mRNAs to repress gene expression. Associates mainly with siRNAs …
CSS0034483.1	AT5G09550.1	Q9LXC0	GDI	24	GDP dissociation inhibitor family protein / Rab GTPase activator family protein; Regulates the GDP/GTP exchange reaction of most RAB proteins by inhibiting the dissociation of GDP from them, and the subsequent binding of GTP.
CSS0034502.1	AT2G27990.1	Q9SJJ3	BLH8	6	BEL1-like homeodomain 8; Encodes a BEL1-like homeobox gene that functions together with PNY in meristem maintenance by regulating the allocation process during vegetative and reproductive development. Both gene products are required for the competence of the SAM to respond properly to floral inductive signals.
CSS0034518.1	AT4G15800.1	Q8L9P8	RALFL33	6	Ralf-like 33; Cell signaling peptide that may regulate plant stress, growth, and development. Mediates a rapid alkalinization of extracellular space by mediating a transient increase in the cytoplasmic Ca(2+) concentration leading to a calcium-dependent signaling events through a cell surface receptor and a concomitant activation of some intracellular mitogen-activated protein kinases (By similar…
CSS0034733.1	AT3G08010.1	Q9SFB3	ATAB2	9	RNA binding; Nuclear genome-encoded A/U-rich RNA-binding protein involved in the biogenesis of photosystem I (PSI) and II (PSII). Required for the light-controlled accumulation of PSI and PSII during early plant development. Does not seem to be required for the translation of mRNAs of the PSI subunits.
CSS0034945.1	AT3G20150.1	F4JDI6	AT3G20150	17	Kinesin motor family protein; Its function is described as microtubule motor activity, ATP binding; Involved in microtubule-based movement; Located in chloroplast; Expressed in 17 plant structures; Expressed during 9 growth stages; Contains the following InterPro domains: Kinesin-related protein (InterPro:IPR010544), Kinesin, motor domain (InterPro:IPR001752); BEST Arabidopsis thaliana protein ma…
CSS0034977.1	AT1G47710.1	Q9S7T8	SERPIN1	21	Serine protease inhibitor (SERPIN) family protein; Inhibits metacaspase-9 (MC9) cysteine protease. Functions through cleavage of its reactive center loop and covalent binding to MC9. Involved in the control of elicitor- stimulated programmed cell death (PCD). During infection by the necrotrophic fungal pathogen Botrytis cinerea, functions to protect cells by limiting the PCD-promoting protease RD…
CSS0035015.1	AT1G14920.1	Q9LQT8	GAI	31	GRAS family transcription factor family protein; Similar to a putative transcription factor and transcriptional coactivators. Repressor of GA responses and involved in gibberellic acid mediated signaling. Member of the DELLA proteins that restrain the cell proliferation and expansion that drives plant growth. The protein undergoes degradation in response to GA via the 26S proteasome. GAI may be i…
CSS0035029.1	AT1G74060.1	Q9C9C6	AT1G74060	19	Ribosomal protein L6 family protein; Its function is described as structural constituent of ribosome; Involved in translation; Located in cytosolic ribosome, ribosome, cytosolic large ribosomal subunit, nucleolus, intracellular; Contains the following InterPro domains: Ribosomal protein L6, N-terminal (InterPro:IPR005568), Ribosomal protein L6E (InterPro:IPR000915); BEST Arabidopsis thaliana prot…
CSS0035109.1	AT1G30900.1	Q9FYH7	VSR6	1	VACUOLAR SORTING RECEPTOR 6; Vacuolar-sorting receptor (VSR) involved in clathrin- coated vesicles sorting from Golgi apparatus to vacuoles; Belongs to the VSR (BP-80) family.
CSS0035123.1	AT1G29670.1	Q9C7N4	AT1G29670	8	GDSL-like Lipase/Acylhydrolase superfamily protein; Its function is described as hydrolase activity, acting on ester bonds, carboxylesterase activity; Involved in lipid metabolic process; Located in apoplast, cell wall, chloroplast; Expressed in 23 plant structures; Expressed during 14 growth stages; Contains the following InterPro domains: Lipase, GDSL (InterPro:IPR001087); BEST Arabidopsis thal…
CSS0035125.1	AT1G65810.1	F4IBK8	AT1G65810	2	P-loop containing nucleoside triphosphate hydrolases superfamily protein; BEST Arabidopsis thaliana protein match is: P-loop containing nucleoside triphosphate hydrolases superfamily protein (TAIR:AT1G65780.1); Has 6257 Blast hits to 5371 proteins in 1056 species: Archae - 197; Bacteria - 1787; Metazoa - 1336; Fungi - 1200; Plants - 672; Viruses - 106; Other Eukaryotes - 959 (source: NCBI BLink).
CSS0035204.1	AT3G10910.1	Q9SG96	AT3G10910	1	RING/U-box superfamily protein; Its function is described as zinc ion binding; Contains the following InterPro domains: Zinc finger, RING-type (InterPro:IPR001841), Zinc finger, C3HC4 RING-type (InterPro:IPR018957); BEST Arabidopsis thaliana protein match is: RING/U-box superfamily protein (TAIR:AT5G05280.1); Has 8963 Blast hits to 8935 proteins in 281 species: Archae - 0; Bacteria - 6; Metazoa -…
CSS0035382.1	AT2G15490.1	Q7Y232	UGT73B4	3	UDP-glycosyltransferase 73B4; Possesses quercetin 3-O-glucosyltransferase and low 7-O- glucosyltransferase activities in vitro. Also active in vitro on benzoates and benzoate derivatives. Can detoxify the explosive 2,4,6-trinitrotoluene in plant by forming O- or C-glucose conjugates; Belongs to the UDP-glycosyltransferase family.
CSS0035388.1	AT3G48160.2	Q8LSZ4	DEL1	19	DP-E2F-like 1; Inhibitor of E2F-dependent activation of gene expression. Binds specifically the E2 recognition site without interacting with DP proteins and prevents transcription activation by E2F/DP heterodimers. Controls the timing of endocycle onset and inhibits endoreduplication.
CSS0035484.1	AT1G29880.1	O23627	AT1G29880	5	glycyl-tRNA synthetase / glycine--tRNA ligase; Catalyzes the attachment of glycine to tRNA(Gly). Is also able produce diadenosine tetraphosphate (Ap4A), a universal pleiotropic signaling molecule needed for cell regulation pathways, by direct condensation of 2 ATPs.
CSS0035599.1	AT1G23260.1	Q93YP0	MMZ1	26	MMS ZWEI homologue 1; MMZ1/UEV1A encodes a protein that may play a role in DNA damage responses and error-free post-replicative DNA repair by participating in lysine-63-based polyubiquitination reactions. UEV1A can form diubiquitin and triubiquitin chains in combination with UBC13A/UBC35 in vitro. It can also functionally complement an mms2 mutation in budding yeast, both by increasing mms2 mutan…
CSS0035621.1	AT2G43020.1	Q9SKX5	PAO2	4	Polyamine oxidase 2; Flavoenzyme that catalyzes the oxidation of the secondary amino group of polyamines.
CSS0035688.1	AT1G19640.1	Q9AR07	JMT	4	Encodes a S-adenosyl-L-methionine:jasmonic acid carboxyl methyltransferase that catalyzes the formation of methyljasmonate from jasmonic acid. Its expression is induced in response to wounding or methyljasmonate treatment.
CSS0035725.1	AT4G17500.1	O80337	ERF-1	11	Ethylene responsive element binding factor 1; Encodes a member of the ERF (ethylene response factor) subfamily B-3 of ERF/AP2 transcription factor family (ATERF-1). The protein contains one AP2 domain. There are 18 members in this subfamily including ATERF-1, ATERF-2, AND ATERF-5.
CSS0035772.1	AT2G27190.1	Q38924	PAP12	5	Secreted purple acid phosphatase precursor
CSS0035800.1	AT5G22920.1	Q9FFB6	AT5G22920	23	CHY-type/CTCHY-type/RING-type Zinc finger protein; Possesses E3 ubiquitin-protein ligase activity in vitro. Mediates mainly 'Lys-48'-linked polyubiquitination. Promotes abscisic acid (ABA)-induced stomatal closure, reactive oxygen species (ROS) production and drought tolerance. Involved in the regulation of stomatal aperture.
CSS0036017.1	AT5G45130.1	P31582	RABF2A	25	RAB homolog 1; Involved in the trafficking of soluble cargo proteins from the prevacuolar compartment to the central vacuole. Involved in vacuolar transport of storage proteins with EREX as effector. Regulates membrane trafficking to protein storage vacuoles (PSVs); Belongs to the small GTPase superfamily. Rab family.
CSS0036023.1	AT5G48385.1	Q67ZB3	AT5G48385	1	FRIGIDA-like protein; Contains the following InterPro domains: Frigida-like (InterPro:IPR012474); BEST Arabidopsis thaliana protein match is: FRIGIDA-like protein (TAIR:AT4G14900.1); Has 1269 Blast hits to 1187 proteins in 101 species: Archae - 0; Bacteria - 22; Metazoa - 72; Fungi - 9; Plants - 1133; Viruses - 0; Other Eukaryotes - 33 (source: NCBI BLink).
CSS0036031.1	AT1G24360.1	P33207	AT1G24360	4	NAD(P)-binding Rossmann-fold superfamily protein; Its function is described as 3-oxoacyl-[acyl-carrier-protein] reductase activity, copper ion binding; Involved in oxidation reduction, metabolic process, fatty acid biosynthetic process; Located in chloroplast stroma, chloroplast, chloroplast envelope; Expressed in 24 plant structures; Expressed during 14 growth stages; Contains the following Inte…
CSS0036073.1	AT3G12740.1	Q9LTW0	ALIS1	14	ALA-interacting subunit 1; Physically interacts with ALA3, and is required for the phospholipid translocase activity of ALA3; Belongs to the CDC50/LEM3 family.
CSS0036179.1	AT2G37590.1	O80928	DOF2.4	1	DNA binding with one finger 2.4; Transcription factor that binds specifically to a 5'- AA[AG]G-3' consensus core sequence.
CSS0036188.1	AT3G60860.1	Q9LZX8	AT3G60860	5	SEC7-like guanine nucleotide exchange family protein; Activates the ARF proteins by exchanging bound GDP for free GTP. Plays a role in vesicular protein sorting (By similarity).
CSS0036213.1	AT4G19010.1	Q84P24	AT4G19010	15	AMP-dependent synthetase and ligase family protein; Its function is described as 4-coumarate-CoA ligase activity; Involved in metabolic process; Expressed in 21 plant structures; Expressed during 11 growth stages; Contains the following InterPro domains: AMP-binding, conserved site (InterPro:IPR020845), AMP-dependent synthetase/ligase (InterPro:IPR000873); BEST Arabidopsis thaliana protein match …
CSS0036261.1	AT5G10270.1	Q9LFT8	CDKC;1	18	Encodes CDKC;1, part of a CDKC kinase complex that is targeted by Cauliflower mosaic virus (CaMV) for transcriptional activation of viral genes. Also regulates plant growth and development.
CSS0036319.1	AT5G58620.1	Q9LUZ4	AT5G58620	5	Zinc finger (CCCH-type) family protein; Its function is described as sequence-specific DNA binding transcription factor activity; Involved in regulation of transcription; Located in endomembrane system; Expressed in 17 plant structures; Expressed during 7 growth stages; Contains the following InterPro domains: Zinc finger, CCCH-type (InterPro:IPR000571), Ankyrin repeat-containing domain (InterPro…
CSS0036471.1	AT1G10310.1	Q9SY73	AT1G10310	3	NAD(P)-binding Rossmann-fold superfamily protein; NADPH-dependent pterin aldehyde reductase involved in pterin aldehyde salvage during folate turnover. Catalyzes the reduction of diverse aromatic and aliphatic aldehydes (e.g. acetaldehyde, n-propanal, 1-naphthaldehyde, benzaldehyde, cinnamaldehyde, n-butanal, n-hexanal, n-pentanal, 2- naphthaldehyde, n-octanal, n-nonanal and n-heptanal), in addit…
CSS0036495.1	AT2G29070.2	Q6NLS0	AT2G29070	18	Ubiquitin fusion degradation UFD1 family protein; Involved in ubiquitin-dependent protein catabolic process; Located in cellular_component unknown; Expressed in 18 plant structures; Expressed during 10 growth stages; Contains the following InterPro domains: Ubiquitin fusion degradation protein UFD1 (InterPro:IPR004854); BEST Arabidopsis thaliana protein match is: ubiquitin fusion degradation 1 (T…
CSS0036510.1	AT4G03140.1	F4JI53	AT4G03140	1	NAD(P)-binding Rossmann-fold superfamily protein; Its function is described as oxidoreductase activity, binding, catalytic activity; Involved in oxidation reduction, metabolic process; Located in cellular_component unknown; Expressed in 20 plant structures; Expressed during 13 growth stages; Contains the following InterPro domains: Short-chain dehydrogenase/reductase, conserved site (InterPro:IPR…
CSS0036522.1	AT5G11160.1	Q9LFP0	APT5	18	Adenine phosphoribosyltransferase 5; Catalyzes a salvage reaction resulting in the formation of AMP, that is energically less costly than de novo synthesis. May contribute to the recycling of adenine into adenylate nucleotides and the inactivation of cytokinins by phosphoribosylation. Possesses low activity toward adenine, but can efficiently convert cytokinins from free bases (active form) to th…
CSS0036563.1	AT3G63190.1	Q9M1X0	RRF	28	The gene encodes a chloroplast ribosome recycling factor homologue. Analysis of mutants revealed its role in the chloroplast development and eary stages of embryo development.
CSS0036645.2	AT1G74920.1	Q9S795	ALDH10A8	8	Aldehyde dehydrogenase 10A8; Arabidopsis thaliana similar to betaine aldehyde dehydrogenase
CSS0036775.1	AT1G79380.1	Q9SAL0	RGLG4	2	Ca(2)-dependent phospholipid-binding protein (Copine) family; Possesses E3 ubiquitin-protein ligase in vitro. Acts as upstream modulator of jasmonate (JA) signaling in response to various stimuli, such as JA-inhibited root growth, JA-inductive gene expression, coronatine-mediated pathogen susceptibility, wound-stimulated expression of JA-responsive genes and wound- induced JA biosynthesis. Contro…
CSS0036916.1	AT3G10180.1	F4J2K4	AT3G10180	8	P-loop containing nucleoside triphosphate hydrolases superfamily protein; Its function is described as microtubule motor activity, ATP binding; Involved in microtubule-based movement; Expressed in 15 plant structures; Expressed during 6 growth stages; Contains the following InterPro domains: Kinesin, motor region, conserved site (InterPro:IPR019821), Kinesin, motor domain (InterPro:IPR001752); BE…
CSS0036918.1	AT1G56010.2	Q84TE6	NAC1	8	NAC domain containing protein 1; Encodes a transcription factor involved in shoot apical meristem formation and auxin-mediated lateral root formation. The gene is thought not to be involved in stress responses (NaCl, auxins, ethylene). NAC1 (NAC1)
CSS0036919.1	AT2G16720.1	Q42379	MYB7	7	Myb domain protein 7; Transcription factor involved in the negative regulation of flavonol biosynthesis. Represses the early phenylpropanoid genes, phenylalanine ammonia-lyase (PAL), cinnamate 4-hydroxylase (C4H) and 4-coumarate-CoA ligase (4CL), as well as the flavonoid- specific genes, flavonoid 3'-hydroxylase (F3'H) and dihydroflavonol 4-reductase (DFR). Plays a role in seed germination inhibi…
CSS0036929.1	AT1G59720.1	Q0WQW5	CRR28	1	Tetratricopeptide repeat (TPR)-like superfamily protein; Involved in multiple sites RNA editing events in chloroplasts. Involved in the editing of the site 2 of ndhB (ndhB- 2) and site 3 of ndhD (ndhD-3) transcripts, which are two plastid- encoded subunits of the chloroplast NAD(P)H dehydrogenase (NDH) complex. Required for the activity of the NDH complex of the photosynthetic electron transport …
CSS0037000.1	AT5G11700.2	F4JXY6	AT5G11700	2	Ephrin type-B receptor; BEST Arabidopsis thaliana protein match is: glycine-rich protein (TAIR:AT4G32920.3); Has 8203 Blast hits to 3102 proteins in 389 species: Archae - 3; Bacteria - 5624; Metazoa - 852; Fungi - 139; Plants - 704; Viruses - 77; Other Eukaryotes - 804 (source: NCBI BLink).
CSS0037055.1	AT3G47570.1	C0LGP4	AT3G47570	3	Leucine-rich repeat protein kinase family protein; Its function is described as protein serine/threonine kinase activity, kinase activity, ATP binding; Involved in transmembrane receptor protein tyrosine kinase signaling pathway, protein amino acid phosphorylation; Located in plasma membrane; Expressed in 13 plant structures; Expressed during 8 growth stages; Contains the following InterPro domai…
CSS0037156.1	AT5G18570.1	Q8L7L0	EMB269	20	GTP1/OBG family protein; GTP-binding protein involved in membrane biogenesis and protein synthesis in chloroplast. Functions in the biogenesis of thylakoid membrane and plastid ribosome during chloroplast development. May be involved in the vesicular traffic between the chloroplast inner envelope membrane and thylakoids. Possesses GTPase activity in vitro.
CSS0037160.1	AT2G38470.1	Q8S8P5	WRKY33	37	WRKY DNA-binding protein 33; Transcription factor. Interacts specifically with the W box (5'-TTGAC[CT]-3'), a frequently occurring elicitor-responsive cis-acting element. Involved in defense responses. Required for resistance to the necrotrophic fungal pathogen B.cinerea. Regulates the antagonistic relationship between defense pathways mediating responses to the bacterial pathogen P. syringae and…
CSS0037241.1	AT5G62020.1	Q9SCW4	HSFB2A	20	Heat shock transcription factor B2A; Transcriptional regulator that specifically binds DNA sequence 5'-AGAAnnTTCT-3' known as heat shock promoter elements (HSE).
CSS0037251.1	AT1G33440.1	Q56XQ6	AT1G33440	1	Major facilitator superfamily protein; Its function is described as transporter activity; Involved in oligopeptide transport; Located in plasma membrane, membrane; Expressed in 18 plant structures; Expressed during 11 growth stages; Contains the following InterPro domains: Oligopeptide transporter (InterPro:IPR000109), Major facilitator superfamily, general substrate transporter (InterPro:IPR0161…
CSS0037275.1	AT3G60030.1	Q9S7P5	SPL12	2	Squamosa promoter-binding protein-like 12; Trans-acting factor that binds specifically to the consensus nucleotide sequence 5'-TNCGTACAA-3'.
CSS0037292.1	AT5G65290.1	Q9FKQ8	AT5G65290	1	LMBR1-like membrane protein; Its function is described as molecular_function unknown; Involved in biological_process unknown; Located in endomembrane system, integral to membrane; Expressed in 23 plant structures; Expressed during 15 growth stages; Contains the following InterPro domains: LMBR1-like membrane protein, conserved region (InterPro:IPR006876); Has 1807 Blast hits to 1807 proteins in 2…
CSS0037361.1	AT4G25810.1	Q38910	XTR6	1	Xyloglucan endotransglycosylase 6; Catalyzes xyloglucan endohydrolysis (XEH) and/or endotransglycosylation (XET). Cleaves and religates xyloglucan polymers, an essential constituent of the primary cell wall, and thereby participates in cell wall construction of growing tissues (By similarity).
CSS0037402.1	AT3G17840.1	Q9LVI6	At3g17840	3	Encodes a receptor-like kinase found at the cell surface of various tissues. Its function remains unknown.
CSS0037523.1	AT5G15310.1	Q9LXF1	MYB16	10	Myb domain protein 16; Involved in the control of epidermal cell morphogenesis in petals. Promotes unidirectional cell expansion once outgrowth has been initiated. Coordinately with WIN1/SHN1, participates in the regulation of cuticle biosynthesis and wax accumulation in reproductive organs and trichomes. Functions in cuticle nanoridge formation in petals and stamens, and in morphogenesis of peta…
CSS0037525.1	AT1G27980.1	Q9C509	DPL1	1	Dihydrosphingosine phosphate lyase; Cleaves phosphorylated sphingoid bases (PSBs), such as sphingosine-1-phosphate, into fatty aldehydes and phosphoethanolamine. May play a minor role in maintenance of sphingolipid metabolism during normal plant development and growth, but be required for maintaining sphingoid long chain bases (LCB) and their phosphorylated derivatives (LCB-P) levels when sphingo…
CSS0037530.1	AT3G22930.1	Q9LIK5	CML11	1	Encodes a calmodulin-like protein.
CSS0037678.1	AT4G27760.1	F4JJR8	FEY	1	NAD(P)-binding Rossmann-fold superfamily protein; Putative oxidoreductase (By similarity). Required for vegetative shoot apex development, especially during leaf positioning and for shoot apical meristem (SAM) maintenance.
CSS0037698.1	AT3G55290.1	Q94AL3	AT3G55290	3	NAD(P)-binding Rossmann-fold superfamily protein; Its function is described as oxidoreductase activity, binding, catalytic activity; Involved in oxidation reduction, metabolic process; Located in peroxisome; Expressed in leaf; Contains the following InterPro domains: Short-chain dehydrogenase/reductase, conserved site (InterPro:IPR020904), NAD(P)-binding domain (InterPro:IPR016040), Glucose/ribit…
CSS0037722.1	AT4G14570.1	Q84LM4	AARE	12	Acylaminoacyl-peptidase-related; Catalyzes the hydrolysis of the N-terminal peptide bond of an N-acetylated peptide to generate an N-acetylated amino acid and a peptide with a free N-terminus. Can degrade the glycated RuBisCO (ribulose-1,5-bisphoshate carboxylase/oxygenase) protein but not the native protein. May be involved in the elimination of glycated proteins. Plays a homeostatic role in sus…
CSS0037812.1	AT5G60900.1	-	RLK1	4	Encodes a receptor-like protein kinase.
CSS0037814.1	AT4G26080.1	P49597	ABI1	30	Protein phosphatase 2C family protein; Key component and repressor of the abscisic acid (ABA) signaling pathway that regulates numerous ABA responses, such as stomatal closure, osmotic water permeability of the plasma membrane (Pos), drought-induced resistance and rhizogenesis, response to glucose, high light stress, seed germination and inhibition of vegetative growth. During the stomatal closur…
CSS0037839.1	AT5G52510.1	Q9FYR7	SCL8	3	SCARECROW-like 8; Probable transcription factor involved in plant development.
CSS0037843.1	AT1G18670.1	F4ICB6	IBS1	2	Protein kinase superfamily protein; Required for beta-aminobutyric acid (BABA)-induced resistance (BABA-IR) against bacteria (e.g. P.syringae) and oomycetes (e.g. H.parasitica) via priming for salicylate (SA)- dependent defense responses such as pathogenesis-related PR-1 gene expression and trailing necrosis. Involved in BABA-mediated sterility. Necessary for the inheritance of BABA-priming to ne…
CSS0037900.1	AT2G40200.1	Q9XEF0	AT2G40200	9	Basic helix-loop-helix (bHLH) DNA-binding superfamily protein; Its function is described as DNA binding, sequence-specific DNA binding transcription factor activity; Involved in regulation of transcription; Located in nucleus; Expressed in 21 plant structures; Expressed during 13 growth stages; Contains the following InterPro domains: Helix-loop-helix DNA-binding domain (InterPro:IPR001092), Heli…
CSS0038130.1	AT1G13750.1	Q9LMX4	AT1G13750	2	Purple acid phosphatases superfamily protein; Its function is described as hydrolase activity, protein serine/threonine phosphatase activity, metal ion binding, acid phosphatase activity; Involved in biological_process unknown; Located in endomembrane system; Expressed in 21 plant structures; Expressed during 13 growth stages; Contains the following InterPro domains: Purple acid phosphatase, N-te…
CSS0038145.1	AT2G15620.1	Q39161	NIR1	20	Nitrite reductase 1; Involved in the second step of nitrate assimilation. Its expression is induced by nitrate; Belongs to the nitrite and sulfite reductase 4Fe-4S domain family.
CSS0038155.1	AT4G02480.1	Q0WM93	AT4G02480	2	AAA-type ATPase family protein; Its function is described as nucleoside-triphosphatase activity, ATPase activity, nucleotide binding, ATP binding; Located in chloroplast; Expressed in 24 plant structures; Expressed during 14 growth stages; Contains the following InterPro domains: ATPase, AAA+ type, core (InterPro:IPR003593), ATPase, AAA-type, core (InterPro:IPR003959), SMAD/FHA domain (InterPro:I…
CSS0038180.1	AT5G55830.1	Q9FHG4	AT5G55830	2	Concanavalin A-like lectin protein kinase family protein; Involved in resistance response to the pathogenic oomycetes Phytophthora infestans and Phytophthora capsici; In the C-terminal section; belongs to the protein kinase superfamily. Ser/Thr protein kinase family.
CSS0038242.1	AT1G25330.1	A4D998	CES	3	Basic helix-loop-helix (bHLH) DNA-binding superfamily protein; Its function is described as DNA binding, sequence-specific DNA binding transcription factor activity; Involved in regulation of transcription; Located in nucleus; Expressed in 7 plant structures; Expressed during 4 anthesis, C globular stage, petal differentiation and expansion stage; Contains the following InterPro domains: Helix-lo…
CSS0038288.1	AT1G74590.1	Q9CA57	GSTU10	3	Glutathione S-transferase TAU 10; May be involved in the conjugation of reduced glutathione to a wide number of exogenous and endogenous hydrophobic electrophiles and have a detoxification role against certain herbicides.
CSS0038294.1	AT1G65910.1	Q9SRZ8	NAC028	2	NAC domain containing protein 28 (NAC028); Its function is described as sequence-specific DNA binding transcription factor activity; Involved in multicellular organismal development, regulation of transcription; Located in cellular_component unknown; Expressed in 19 plant structures; Expressed during 10 growth stages; Contains the following InterPro domains: No apical meristem (NAM) protein (Inte…
CSS0038358.1	AT5G50120.1	Q9FG99	AT5G50120	6	Transducin/WD40 repeat-like superfamily protein; Contains the following InterPro domains: WD40 repeat 2 (InterPro:IPR019782), WD40 repeat, conserved site (InterPro:IPR019775), WD40 repeat (InterPro:IPR001680), G-protein beta WD-40 repeat, region (InterPro:IPR020472), WD40 repeat-like-containing domain (InterPro:IPR011046), WD40-repeat-containing domain (InterPro:IPR017986), WD40/YVTN repeat-like-…
CSS0038387.1	AT2G27300.1	Q9XIN7	NTL8	2	NTM1-like 8; Transcriptional activator activated by proteolytic cleavage through regulated intramembrane proteolysis (RIP), probably via metalloprotease activity. Regulates gibberellic acid- mediated salt-responsive repression of seed germination and flowering via FT, thus delaying seed germination under high salinity conditions.
CSS0038522.1	AT3G22170.2	Q9LIE5	FHY3	10	Far-red elongated hypocotyls 3; Transcription activator that recognizes and binds to the DNA consensus sequence 5'-CACGCGC-3'. Activates the expression of FHY1 and FHL involved in light responses. When associated with PHYA, protects it from being recognized and degraded by the COP1/SPA complex. Positive regulator of chlorophyll biosynthesis via the activation of HEMB1 gene expression; Belongs to …
CSS0038631.2	AT3G19980.1	Q9LHE7	FYPP3	16	Flower-specific, phytochrome-associated protein phosphatase 3; Dephosphorylates phosphorylated phytochromes, with a preference toward Pfr forms. Plays a major role in the photoperiodic control of flowering time in long days by modulating phytochrome signals in flowering time control; Belongs to the PPP phosphatase family. PP-6 (PP-V) subfamily.
CSS0038709.1	AT1G44350.1	Q8VYX0	ILL6	9	IAA-leucine resistant (ILR)-like gene 6; Hydrolyzes certain amino acid conjugates of the plant growth regulator indole-3-acetic acid (IAA). Also hydrolyzes amino acid conjugates of jasmonic acid and 12-hydroxy jasmonic acid.
CSS0038888.1	AT4G27280.1	O81831	AT4G27280	14	Calcium-binding EF-hand family protein; Its function is described as calcium ion binding; Involved in response to karrikin; Expressed in 23 plant structures; Expressed during 13 growth stages; Contains the following InterPro domains: EF-Hand 1, calcium-binding site (InterPro:IPR018247), EF-HAND 2 (InterPro:IPR018249), EF-hand-like domain (InterPro:IPR011992); BEST Arabidopsis thaliana protein mat…
CSS0039005.1	AT4G24060.1	Q8LAP8	AT4G24060	2	Dof-type zinc finger DNA-binding family protein; Transcription factor that binds specifically to a 5'- AA[AG]G-3' consensus core sequence.
CSS0039032.1	AT1G73500.1	Q9FX43	MKK9	15	MAP kinase kinase 9; MKK9-MPK3/MPK6 module phosphorylates and activates EIN3, leading to the promotion of EIN3-mediated transcription in ethylene signaling. Autophosphorylates and also phosphorylates MPK3 and MPK6. Plays an important role in ethylene and camalexin biosynthesis and in salt stress response. MKK9-MPK6 module positively regulates leaf senescence.
CSS0039117.1	AT5G49630.1	P92934	AAP6	4	Amino acid permease 6; Amino acid-proton symporter. Stereospecific transporter with a broad specificity for tryptophan, proline, and neutral and acidic amino acids. Have an affinity for aspartate in a physiological range. Involved in the uptake of amino acids diffusing out of the xylem tracheids into the xylem parenchyma.
CSS0039132.1	AT2G15480.2	Q9ZQG4	UGT73B5	2	UDP-glucosyl transferase 73B5; Possesses quercetin 3-O-glucosyltransferase activity in vitro. Involved in stress or defense responses; Belongs to the UDP-glycosyltransferase family.
CSS0039161.1	AT3G19050.1	Q27IK6	POK2	12	PHRAGMOPLAST ORIENTING KINESIN 2 is one of the two Arabidopsis homologs isolated in yeast two-hybrid screen for interaction partners of maize gene TANGLED1 (TAN1). Based on sequence homology in their motor domains, POK1 and POK2 belong to the kinesin-12 class which also includes the well-characterized group of phragmoplast-associated kinesins AtPAKRPs. Both kinesins are composed of an N-terminal …
CSS0039241.1	AT1G62400.1	Q2MHE4	HT1	5	Protein kinase superfamily protein; Serine/threonine kinase involved in the control of stomatal movement in response to CO(2). Shows a reduced response to ABA or light compared to CO(2).
CSS0039253.1	AT5G52830.1	Q9FLX8	WRKY27	4	Encodes a WRKY transcription factor WRKY27. Mutation in Arabidopsis WRKY27 results in delayed symptom development in response to the bacterial wilt pathogen Ralstonia solanacearum.
CSS0039260.1	AT5G53210.1	Q700C7	SPCH	19	Encodes a basic helix-loop-helix (bHLH) transcription factor that is necessary and sufficient for the asymmetric divisions that establish the stomatal lineage in Arabidopsis thaliana. Expression of SPCH in young epidermal cells allows these cells to make asymmetric divisions. SPCH is a substrate of a kinase MPK3 and MPK6.
CSS0039295.1	AT3G20860.1	Q9LT35	NEK5	3	NIMA-related kinase 5; Encodes a member of the NIMA-related serine/threonine kinases (Neks) that have been linked to cell-cycle regulation in fungi and mammals. Plant Neks might be involved in plant development processes.
CSS0039309.1	AT1G08465.1	Q9XFB0	YAB2	6	Member of the YABBY family of Arabidopsis proteins involved in the abaxial cell fate specification in lateral organs
CSS0039369.1	AT4G19710.2	O81852	AKHSDH2	11	Encodes a bifunctional aspartate kinase/homoserine dehydrogenase. These two activities catalyze the first and the third steps toward the synthesis of the essential amino acids threonine, isoleucine and methionine; In the N-terminal section; belongs to the aspartokinase family.
CSS0039500.1	AT4G24400.1	Q9STV4	CIPK8	9	CBL-interacting protein kinase 8; CIPK serine-threonine protein kinases interact with CBL proteins. Binding of a CBL protein to the regulatory NAF domain of CIPK protein lead to the activation of the kinase in a calcium- dependent manner (By similarity).
CSS0039624.1	AT3G16170.1	Q8H151	AAE13	5	AMP-dependent synthetase and ligase family protein; Malonate--CoA ligase that catalyzes the formation of malonyl-CoA directly from malonate and CoA. May be required for the detoxification of malonate; Belongs to the ATP-dependent AMP-binding enzyme family.
CSS0039642.1	AT1G80170.1	Q94AJ5	AT1G80170	4	Pectin lyase-like superfamily protein; Its function is described as polygalacturonase activity; Involved in carbohydrate metabolic process; Located in plant-type cell wall; Expressed in 15 plant structures; Expressed during 6 growth stages; Contains the following InterPro domains: Pectin lyase fold/virulence factor (InterPro:IPR011050), Pectin lyase fold (InterPro:IPR012334), Glycoside hydrolase,…
CSS0039648.1	AT2G01430.1	Q8S9N6	HB17	3	Homeobox-leucine zipper protein 17; Probable transcription factor.
CSS0039653.1	AT2G46870.1	O82799	NGA1	3	AP2/B3-like transcriptional factor family protein; Regulates lateral organ growth. Functionally redundant with NGA2, NGA3 and NGA4.
CSS0039744.1	AT1G61110.1	Q8GY42	NAC025	9	NAC domain containing protein 25; Transcription factor of the NAC family. May be associated with anther development and pollen production (Probable). Required for normal seed development and morphology.
CSS0039753.1	AT1G20110.1	Q9ASS2	AT1G20110	11	RING/FYVE/PHD zinc finger superfamily protein; Endosomal sorting complex required for transport (ESCRT) component regulating multivesicular body (MVB) protein sorting and plant growth. Required for the formation of intra-luminal vesicles (ILVs)in MVBs. Binds to phosphatidylinositol-3-phosphate (PI3P) and ubiquitin. Controls IRT1 recycling to the plasma membrane and impacts the polar delivery of t…
CSS0039789.1	AT1G67710.1	Q9FXD6	ARR11	3	Response regulator 11; Transcriptional activator that binds specifically to the DNA sequence 5'-[AG]GATT-3'. Functions as a response regulator involved in His-to-Asp phosphorelay signal transduction system. Phosphorylation of the Asp residue in the receiver domain activates the ability of the protein to promote the transcription of target genes. Could directly activate some type-A response regula…
CSS0039944.2	AT5G04740.1	Q9LZ23	ACR12	2	ACT domain-containing protein; May be involved in feedback regulation of amino acid metabolism.
CSS0039961.1	AT4G30960.1	O65554	SIP3	7	SOS3-interacting protein 3; CIPK serine-threonine protein kinases interact with CBL proteins. Binding of a CBL protein to the regulatory NAF domain of CIPK protein lead to the activation of the kinase in a calcium- dependent manner. Downstream of CBL1, CBL2, CBL3 and CBL9, regulates by phosphorylation the K(+) conductance and uptake of AKT1. Binds to CBL4 to modulate AKT2 activity by promoting a …
CSS0039979.1	AT4G14930.1	Q8LAM2	AT4G14930	5	Survival protein SurE-like phosphatase/nucleotidase; Its function is described as hydrolase activity, acid phosphatase activity; Involved in biological_process unknown; Located in cellular_component unknown; Expressed in 22 plant structures; Expressed during 15 growth stages; Contains the following InterPro domains: Survival protein SurE-like phosphatase/nucleotidase (InterPro:IPR002828); BEST Ar…
CSS0040012.1	AT3G29400.1	Q9LIA2	EXO70E1	5	A member of EXO70 gene family, putative exocyst subunits, conserved in land plants. Arabidopsis thaliana contains 23 putative EXO70 genes, which can be classified into eight clusters on the phylogenetic tree.
CSS0040060.1	AT5G61840.1	Q940Q8	GUT1	6	Exostosin family protein; Involved in the synthesis of the hemicellulose glucuronoxylan, a major component of secondary cell walls. Probably involved in the elongation of glucuronoxylan xylosyl backbone.
CSS0040064.1	AT5G06570.2	Q9FG13	AT5G06570	1	alpha/beta-Hydrolases superfamily protein; Carboxylesterase acting on esters with varying acyl chain length.
CSS0040143.1	AT3G02850.1	Q9M8S6	SKOR	5	STELAR K+ outward rectifier; Encodes SKOR, a member of Shaker family potassium ion (K+) channel. This family includes five groups based on phylogenetic analysis (FEBS Letters (2007) 581: 2357): I (inward rectifying channel): AKT1 (AT2G26650), AKT5 (AT4G32500) and SPIK (also known as AKT6, AT2G25600); II (inward rectifying channel): KAT1 (AT5G46240) and KAT2 (AT4G18290); III (weakly inward rectify…
CSS0040248.1	AT4G16563.1	Q940R4	AT4G16563	2	Eukaryotic aspartyl protease family protein; Its function is described as aspartic-type endopeptidase activity; Involved in proteolysis; Located in plant-type cell wall; Expressed in 19 plant structures; Expressed during 11 growth stages; Contains the following InterPro domains: Peptidase aspartic (InterPro:IPR021109), Peptidase aspartic, catalytic (InterPro:IPR009007), Peptidase A1 (InterPro:IPR…
CSS0040302.1	AT1G44170.2	Q70DU8	ALDH3H1	26	Aldehyde dehydrogenase 3H1; Involved in oxidative stress tolerance by detoxifying reactive aldehydes derived from lipid peroxidation. Medium- to long-chain saturated aldehydes are preferred substrates, while the short-chain aldehyde propanal is a weak substrate. Is strictely NAD(+) specific.
CSS0040332.1	AT4G22910.1	Q8L3Z8	FZR2	18	FIZZY-related 2; Activator protein that regulates the ubiquitin ligase activity and substrate specificity of the anaphase promoting complex/cyclosome (APC/C). Necessary and sufficient for endoreduplication and correct cell expansion. Controls meristem size by stimulating endoreduplication in the elongation zone.
CSS0040352.1	AT2G32940.1	O48771	AGO6	17	Argonaute family protein; Involved in transcriptional gene silencing (TGS). Component of the RISC complex that associate with the small interfering RNA (siRNA) pathway involved in direct cytosine methylation at endogenous DNA repeats. Required for the accumulation of specific siRNAs derived from transgene and heterochromatin-related endogenous loci. Involved in RNA-directed DNA methylation (RdDM)…
CSS0040558.1	AT2G05920.1	Q9ZUF6	AT2G05920	8	Subtilase family protein; Its function is described as identical protein binding, serine-type endopeptidase activity; Involved in proteolysis, negative regulation of catalytic activity; Located in cell wall, plant-type cell wall; Expressed in 22 plant structures; Expressed during 13 growth stages; Contains the following InterPro domains: Protease-associated PA (InterPro:IPR003137), Proteinase inh…
CSS0040613.1	AT3G06430.1	Q9SQU6	PPR2	6	Tetratricopeptide repeat (TPR)-like superfamily protein; Embryo defective 2750 (EMB2750); Involved in pollen tube development, embryo development ending in seed dormancy; Located in chloroplast; Contains the following InterPro domains: Pentatricopeptide repeat (InterPro:IPR002885); BEST Arabidopsis thaliana protein match is: Tetratricopeptide repeat (TPR)-like superfamily protein (TAIR:AT3G53170.…
CSS0040681.1	AT2G35530.1	Q501B2	bZIP16	4	Basic region/leucine zipper transcription factor 16; Transcriptional activator that binds to the G-box motif (5'-CACGTG-3') and other cis-acting elements with 5'-ACGT-3' core, such as Hex, C-box and as-1 motifs. Possesses high binding affinity to G-box, much lower affinity to Hex and C-box, and little affinity to as-1 element. G-box and G- box-like motifs are cis-acting elements defined in promot…
CSS0040715.1	AT4G03100.1	F4JI46	AT4G03100	2	Rho GTPase activating protein with PAK-box/P21-Rho-binding domain; Acts as a GTPase activator for the Rac-type GTPase by converting it to an inactive GDP-bound state.
CSS0040803.1	AT5G13290.2	Q9LYU7	CRN	7	Encodes a protein with predicted Ser/Thr kinase activity and membrane localization that is involved in the CLV3 signaling pathway that represses WUS expression in the meristem. Loss of function of CRN can suppress the phenotype caused by overexpression of CLV3. SOL2 isolated as a suppressor of root- specific overexpression of CLE19, a clavata3 like gene. sol2 partially suppresses the short root p…
CSS0040859.1	AT2G32400.1	Q9SDQ4	GLR5	5	Glutamate receptor 5; Glutamate-gated receptor that probably acts as non- selective cation channel. May be involved in light-signal transduction and calcium homeostasis via the regulation of calcium influx into cells.
CSS0040969.1	AT2G02040.1	P46032	PTR2	8	Encodes a di- and tri-peptide transporter that recognizes a variety of different amino acid combinations. Expression of the transcripts for this gene can be detected in the embryo through in situ hybridization. This protein does not have nitrate transporter activity based on oocyte transport assays.
CSS0041037.1	AT4G30930.1	Q8L9A0	NFD1	19	Encodes a ribosomal RPL21M protein that is localized to the mitochondrion and is involved in karyogamy during female gametophyte development and fertilization. Mutants display defects in both male and female gametophyte development (i.e.collapsed pollen and female gametophytes with unfused central cells).
CSS0041049.1	AT2G28550.3	Q9SK03	RAP2.7	16	Related to AP2.7; Probably acts as a transcriptional activator. Binds to the GCC-box pathogenesis-related promoter element. May be involved in the regulation of gene expression by stress factors and by components of stress signal transduction pathways (By similarity). Regulates negatively the transition to flowering time and confers flowering time delay; Belongs to the AP2/ERF transcription facto…
CSS0041081.1	AT5G65270.1	Q9FJN8	RABA4a	4	RAB GTPase homolog A4A; Intracellular vesicle trafficking and protein transport.
CSS0041140.1	AT5G35980.1	Q8RWH3	YAK1	4	Yeast YAK1-related gene 1; Dual specificity protein kinase that phosphorylates ANN1, ANN2 and CP29B at serine and threonine residues, and ANN1, ANN2 and ANN4 at tyrosine residues. May regulate the phosphorylation status of annexin proteins. Acts as positive regulator in abscisic acid (ABA)-mediated regulation of postgermination growth and drought response. May regulate the expression of ABA-respo…
CSS0041141.1	AT4G27950.1	Q9SUE3	CRF4	3	Cytokinin response factor 4; Component of the cytokinin signaling pathway involved in cotyledons, leaves, and embryos development. Probably acts as a transcriptional activator. Binds to the GCC-box pathogenesis- related promoter element. May be involved in the regulation of gene expression by stress factors and by components of stress signal transduction pathways (By similarity).
CSS0041229.1	AT5G20540.1	Q8GZ92	BRXL4	3	BREVIS RADIX-like 4; Belongs to five-member BRX gene family. Arabidopsis BRX genes share high levels of similarity among each others, with several conserved domains. The most distinct is BRX domain - highly conserved in all BRX genes among distantly related species. This protein-protein interaction domain is required and sufficient for BRX activity.
CSS0041249.1	AT4G13070.1	Q67YJ7	AT4G13070	2	RNA-binding CRS1 / YhbY (CRM) domain protein; Its function is described as RNA binding; Involved in biological_process unknown; Expressed in 12 plant structures; Expressed during 6 growth stages; Contains the following InterPro domains: RNA-binding, CRM domain (InterPro:IPR001890); BEST Arabidopsis thaliana protein match is: RNA-binding CRS1 / YhbY (CRM) domain protein (TAIR:AT2G28480.1); Has 317…
CSS0041252.1	AT5G08690.1	P83484	AT5G08690	13	ATP synthase alpha/beta family protein; Mitochondrial membrane ATP synthase (F(1)F(0) ATP synthase or Complex V) produces ATP from ADP in the presence of a proton gradient across the membrane which is generated by electron transport complexes of the respiratory chain. F-type ATPases consist of two structural domains, F(1) - containing the extramembraneous catalytic core, and F(0) - containing the…
CSS0041314.1	AT2G28450.1	Q8L7S3	AT2G28450	11	Zinc finger (CCCH-type) family protein; Its function is described as zinc ion binding, RNA methyltransferase activity, nucleic acid binding; Involved in acetate biosynthetic process from carbon monoxide, methanol oxidation, RNA processing; Located in cellular_component unknown; Expressed in 22 plant structures; Expressed during 13 growth stages; Contains the following InterPro domains: Zinc finge…
CSS0041321.1	AT1G04980.1	Q9MAU6	PDIL2-2	9	PDI-like 2-2; Encodes a protein disulfide isomerase-like (PDIL) protein, a member of a multigene family within the thioredoxin (TRX) superfamily. Transcript levels for this gene are up-regulated in response to three different chemical inducers of ER stress (dithiothreitol, beta-mercaptoethanol, and tunicamycin). AtIRE1-2 does not appear to be required for this response, but the atbzip60 mutant ha…
CSS0041330.1	AT1G71520.1	Q9C9I8	AT1G71520	2	Integrase-type DNA-binding superfamily protein; Probably acts as a transcriptional activator. Binds to the GCC-box pathogenesis-related promoter element. May be involved in the regulation of gene expression by stress factors and by components of stress signal transduction pathways (By similarity).
CSS0041456.1	AT5G67300.1	Q9FDW1	MYBR1	15	Myb domain protein r1; Transcription factor. Represses the expression of protein phosphatases 2C in response to abscisic acid (ABA). Confers resistance to abiotic stresses dependent of ABA. In response to auxin, activates the transcription of the auxin-responsive gene IAA19. The IAA19 transcription activation by MYB44 is enhanced by direct interaction between MYB44 and PYL8.
CSS0041599.1	AT2G36240.1	Q9SJN2	AT2G36240	1	Pentatricopeptide (PPR) repeat-containing protein; Contains the following InterPro domains: Pentatricopeptide repeat (InterPro:IPR002885); BEST Arabidopsis thaliana protein match is: Pentatricopeptide repeat (PPR-like) superfamily protein (TAIR:AT1G09900.1); Has 43076 Blast hits to 12816 proteins in 267 species: Archae - 3; Bacteria - 25; Metazoa - 283; Fungi - 440; Plants - 41291; Viruses - 2; O…
CSS0041669.1	AT2G18350.1	Q9ZPW7	HB24	6	Homeobox protein 24; Putative transcription factor.
CSS0041732.1	AT1G28110.2	Q93Y09	SCPL45	3	Serine carboxypeptidase-like 45; Probable carboxypeptidase.
CSS0041811.1	AT5G56270.1	Q9FG77	WRKY2	4	WRKY DNA-binding protein 2; Transcription factor. Regulates WOX8 and WOX9 expression and basal cell division patterns during early embryogenesis. Interacts specifically with the W box (5'-(T)TGAC[CT]-3'), a frequently occurring elicitor-responsive cis-acting element. Required to repolarize the zygote from a transient symmetric state; Belongs to the WRKY group I family.
CSS0041853.1	AT3G02380.1	Q96502	COL2	5	CONSTANS-like 2; Homologous to the flowering-time gene CONSTANS (CO) encoding zinc-finger proteins
CSS0041943.1	AT1G22360.1	Q9ZWJ3	UGT85A2	4	UDP-glucosyl transferase 85A2 (UGT85A2); Its function is described as UDP-glycosyltransferase activity, transferase activity, transferring glycosyl groups, glucuronosyltransferase activity; Involved in metabolic process; Located in cellular_component unknown; Expressed in 21 plant structures; Expressed during 11 growth stages; Contains the following InterPro domains: UDP-glucuronosyl/UDP-glucosyl…
CSS0041975.1	AT1G17160.1	A1A6H3	AT1G17160	6	pfkB-like carbohydrate kinase family protein; Catalyzes the phosphorylation of ribose at O-5 in a reaction requiring ATP and magnesium. The resulting D-ribose-5- phosphate can then be used either for sythesis of nucleotides, histidine, and tryptophan, or as a component of the pentose phosphate pathway.
CSS0042001.1	AT1G68360.1	Q9C9H1	AT1G68360	8	C2H2 and C2HC zinc fingers superfamily protein; Probable transcription factor required for the initiation of inflorescence trichomes in response to gibberellin and cytokinin. Acts upstream of GIS, GIS2, ZFP8, and the trichome initiation factors GL1 and GL3. Binds the promoter region of GIS and GIS2, which may be direct targets of GIS3.
CSS0042114.1	AT5G47010.1	Q9FJR0	LBA1	32	RNA helicase, putative; Involved in nonsense-mediated decay (NMD) of mRNAs containing premature stop codons (premature termination codon PTC) by associating with the nuclear exon junction complex (EJC) and serving as link between the EJC core and NMD machinery. Eliminates the production of nonsense-containing RNAs (ncRNAs). Required for plant development and adaptation to environmental stresses, …
CSS0042119.1	AT3G21430.2	Q6A332	ALY3	5	DNA binding; ALWAYS EARLY 3 (ALY3); Its function is described as DNA binding; Involved in biological_process unknown; Located in cellular_component unknown; Expressed in 23 plant structures; Expressed during 13 growth stages; Contains the following InterPro domains: SANT, DNA-binding (InterPro:IPR001005), Homeodomain-like (InterPro:IPR009057), Myb, DNA-binding (InterPro:IPR014778), DIRP (InterPro…
CSS0042176.1	AT3G51080.1	Q9SD38	GATA6	6	GATA transcription factor 6; Transcriptional activator that specifically binds 5'- GATA-3' or 5'-GAT-3' motifs within gene promoters. May be involved in the regulation of some light-responsive genes (By similarity).
CSS0042227.1	AT5G02370.1	Q5E913	AT5G02370	10	ATP binding microtubule motor family protein; Its function is described as microtubule motor activity, DNA binding, ATP binding; Involved in DNA repair, microtubule-based movement; Located in chloroplast; Expressed in 17 plant structures; Expressed during 10 growth stages; Contains the following InterPro domains: Kinesin, motor region, conserved site (InterPro:IPR019821), Helix-hairpin-helix DNA-…
CSS0042234.1	AT2G37195.1	Q52K99	AT2G37195	1	Acyl-CoA-binding domain protein; Unknown protein; Its function is described as molecular_function unknown; Involved in biological_process unknown; Located in endomembrane system; Has 23 Blast hits to 23 proteins in 10 species: Archae - 0; Bacteria - 0; Metazoa - 0; Fungi - 0; Plants - 23; Viruses - 0; Other Eukaryotes - 0 (source: NCBI BLink).
CSS0042249.1	AT4G09570.1	Q38869	CPK4	7	Calcium-dependent protein kinase 4; May play a role in signal transduction pathways that involve calcium as a second messenger. Functions as regulator of the calcium-mediated abscisic acid (ABA) signaling pathway. Phosphorylates ABA-responsive transcription factors ABF1 and ABF4 in vitro. Phosphorylates the nuclear zinc finger Di19 in vitro; Belongs to the protein kinase superfamily. Ser/Thr prot…
CSS0042315.1	AT5G22840.1	Q9FE52	AT5G22840	4	Protein kinase superfamily protein; Its function is described as protein serine/threonine kinase activity, protein kinase activity, kinase activity, ATP binding; Involved in protein amino acid phosphorylation; Located in cellular_component unknown; Expressed in 21 plant structures; Expressed during 13 growth stages; Contains the following InterPro domains: Protein kinase, ATP binding site (InterP…
CSS0042325.1	AT1G63440.1	Q9SH30	HMA5	3	The Arabidopsis P-type ATPase HMA5 is involved in Cu detoxification. hma5 mutant plants exhibit Cu hypersensitivity, which is especially dramatic in roots where HMA5 is mostly expressed.
CSS0042327.1	AT5G13830.1	Q9SXH3	AT5G13830	17	FtsJ-like methyltransferase family protein; Its function is described as methyltransferase activity, nucleic acid binding, RNA methyltransferase activity; Involved in methylation, rRNA processing, rRNA methylation; Located in cellular_component unknown; Expressed in shoot apex, embryo, root, flower, seed; Expressed during petal differentiation and expansion stage, E expanded cotyledon stage, D bi…
CSS0042414.1	AT1G64140.1	Q9SH64	AT1G64140	13	WRKY transcription factor; BEST Arabidopsis thaliana protein match is: loricrin-related (TAIR:AT5G64550.1); Has 3596 Blast hits to 2004 proteins in 150 species: Archae - 0; Bacteria - 54; Metazoa - 1597; Fungi - 38; Plants - 513; Viruses - 9; Other Eukaryotes - 1385 (source: NCBI BLink).
CSS0042454.1	AT3G02570.1	Q9M884	MEE31	10	Mannose-6-phosphate isomerase, type I; Involved in the synthesis of the GDP-mannose and dolichol-phosphate-mannose required for a number of critical mannosyl transfer reactions. Involved in the ascorbic acid (AsA) biosynthesis. Required during the endosperm development.
CSS0042514.1	AT3G14770.1	Q9LH79	SWEET2	7	Nodulin MtN3 family protein; Mediates both low-affinity uptake and efflux of sugar across the plasma membrane; Belongs to the SWEET sugar transporter family.
CSS0042519.1	AT5G18830.3	Q8S9G8	SPL7	3	Squamosa promoter binding protein-like 7; Transcription factor that participates in reprogramming global gene expression during copper deficiency in order to improve the metal uptake and prioritize its distribution to copper proteins of major importance (Probable). Binds directly to 5'- GTAC-3' motifs in the microRNA (miRNA) promoter of the stress- responsive miRNAs miR398b and miR398c to activat…
CSS0042562.1	AT4G16110.1	Q9ZWJ9	RR2	4	Response regulator 2; Transcriptional activator that binds specifically to the DNA sequence 5'-[AG]GATT-3'. Functions as a response regulator involved in His-to-Asp phosphorelay signal transduction system. Phosphorylation of the Asp residue in the receiver domain activates the ability of the protein to promote the transcription of target genes. Could directly activate some type-A response regulat…
CSS0042569.2	AT5G46110.4	Q9ZSR7	APE2	19	Glucose-6-phosphate/phosphate translocator-related; Triose phosphate/phosphate translocator that transports inorganic phosphate, 3-phosphoglycerate (3-PGA) and triose phosphate. Functions in the export of photoassimilates from chloroplasts during the day. In the light, triose phosphates are exported from the chloroplast stroma in counter exchange with inorganic phosphate (Pi), generated during su…
CSS0042590.1	AT3G57330.1	Q9M2L4	ACA11	3	Autoinhibited Ca2+-ATPase 11; This magnesium-dependent enzyme catalyzes the hydrolysis of ATP coupled with the translocation of calcium from the cytosol out of the cell or into organelles; Belongs to the cation transport ATPase (P-type) (TC 3.A.3) family. Type IIB subfamily.
CSS0042744.1	AT2G38940.1	Q96303	PHT1;4	5	Phosphate transporter 1;4; Encodes Pht1;4, a member of the Pht1 family of phosphate transporters which include: Pht1;1/At5g43350, Pht1;2/At5g43370, Pht1;3/At5g43360, Pht1;4/At2g38940, Pht1;5/At2g32830, Pht1;6/At5g43340, Pht1;7/At3g54700, Pht1;8/At1g20860, Pht1;9/At1g76430 (Plant Journal 2002, 31:341).
CSS0042916.1	AT1G20560.1	F4HUK6	AAE1	1	Acyl activating enzyme 1; May act as an acid--thiol ligase that activates carboxylic acids by forming acyl-CoAs; Belongs to the ATP-dependent AMP-binding enzyme family.
CSS0042937.1	AT5G16750.1	Q9LFE2	TOZ	30	Encodes a nucleolar localized WD-40 repeat protein that is preferentially expressed in dividing cells and is required for regulated division planes and embryo development.
CSS0042975.3	AT2G27230.2	Q9XIN0	LHW	9	Encodes a nuclear-localized transcriptional activator with weak sequence similarity to basic helix-loop-helix(bHLH)-domain proteins. It promotes the production of stele cells in root meristems and is required to establish and maintain the normal vascular cell number and pattern in primary and lateral roots.
CSS0043054.1	AT2G46770.1	Q84WP6	NST1	14	NAC (No Apical Meristem) domain transcriptional regulator superfamily protein; Transcription activator of genes involved in biosynthesis of secondary walls. Together with NST2 and NST3, required for the secondary cell wall thickening of sclerenchymatous fibers, secondary xylem (tracheary elements), and of the anther endocethium, which is necessary for anther dehiscence. May also regulate the seco…
CSS0043088.1	AT4G15480.1	Q5XF20	UGT84A1	7	UDP-Glycosyltransferase superfamily protein; Glucosyltransferase that glucosylates 4-coumarate, ferulate, caffeate, sinapate and cinnamate. Can glucosylate the phytotoxic xenobiotic compound 2,4,5-trichlorophenol (TCP).
CSS0043177.1	AT3G55270.1	Q9C5S1	MKP1	5	Mitogen-activated protein kinase phosphatase 1; Protein-tyrosine-phosphatase that acts as a negative regulator of MPK6 and MPK3 signaling by dephosphorylating and repressing MPK6 and MPK3. Modulates defense response by repressing salicylic acid (SA) production, camalexin biosynthesis and SNC1- mediated responses. Acts as a negative regulator of MPK6-mediated pathogen-associated molecular pattern …
CSS0043249.1	AT1G09390.1	O80522	AT1G09390	7	GDSL-like Lipase/Acylhydrolase superfamily protein; Its function is described as hydrolase activity, acting on ester bonds, carboxylesterase activity; Involved in glycerol biosynthetic process, lipid metabolic process; Located in chloroplast stroma; Expressed in 22 plant structures; Expressed during 13 growth stages; Contains the following InterPro domains: Lipase, GDSL (InterPro:IPR001087); BEST…
CSS0043267.1	AT3G61460.1	Q9XF92	BRH1	3	Brassinosteroid-responsive RING-H2; Encodes a novel ring finger protein and forms an N-terminal hydrophobic domain and a C-terminal RING-H2 signature. Expression is down regulated by brassinolide.
CSS0043272.1	AT2G22240.1	Q38862	MIPS2	4	Myo-inositol-1-phosphate synthase 2; ** Referred to as MIPS1 in Mitsuhashi et al 2008. Myo-inositol-1-phosphate synthase isoform 2. Expressed in leaf, root and silique. Immunolocalization experiments with an antibody recognizing MIPS1, MIPS2, and MIPS3 showed endosperm localization.
CSS0043345.1	AT4G22570.1	Q9SUW2	APT3	19	Adenine phosphoribosyl transferase 3; Catalyzes a salvage reaction resulting in the formation of AMP, that is energically less costly than de novo synthesis. May contribute to the recycling of adenine into adenylate nucleotides and the inactivation of cytokinins by phosphoribosylation. Possesses low activity toward adenine and cytokinins.
CSS0043346.1	AT3G24240.1	Q9LHP4	AT3G24240	5	Leucine-rich repeat receptor-like protein kinase family protein; Its function is described as protein serine/threonine kinase activity, protein kinase activity, ATP binding; Involved in transmembrane receptor protein tyrosine kinase signaling pathway, protein amino acid phosphorylation; Located in endomembrane system; Expressed in root; Contains the following InterPro domains: Protein kinase, ATP…
CSS0043347.1	AT3G02740.1	Q9M8R6	AT3G02740	3	Eukaryotic aspartyl protease family protein; Its function is described as aspartic-type endopeptidase activity; Involved in proteolysis; Located in plasma membrane, anchored to membrane; Expressed in 22 plant structures; Expressed during 13 growth stages; Contains the following InterPro domains: Peptidase aspartic (InterPro:IPR021109), Peptidase aspartic, catalytic (InterPro:IPR009007), Peptidase…
CSS0043459.1	AT1G49010.1	Q9M9A3	AT1G49010	7	Duplicated homeodomain-like superfamily protein; Contains the following InterPro domains: Molecular chaperone, heat shock protein, Hsp40, DnaJ (InterPro:IPR015609), SANT, eukarya (InterPro:IPR017884), Myb-like DNA-binding domain, SHAQKYF class (InterPro:IPR006447), SANT, DNA-binding (InterPro:IPR001005), Myb, DNA-binding (InterPro:IPR014778), Homeodomain-like (InterPro:IPR009057), HTH transcripti…
CSS0043507.1	AT5G49610.1	Q9FGY4	AT5G49610	3	F-box family protein; Contains the following InterPro domains: F-box domain, cyclin-like (InterPro:IPR001810), F-box domain, Skp2-like (InterPro:IPR022364), F-box associated interaction domain (InterPro:IPR017451); BEST Arabidopsis thaliana protein match is: F-box family protein (TAIR:AT1G33530.1); Has 1807 Blast hits to 1807 proteins in 277 species: Archae - 0; Bacteria - 0; Metazoa - 736; Fungi…
CSS0043545.1	AT3G18130.1	Q9LV28	RACK1C_AT	30	Receptor for activated C kinase 1C; Encodes a protein with similarity to mammalian RACKs. RACKs function to shuttle activated protein kinase C to different subcellular sites and may also function as a scaffold through physical interactions with other proteins. RACK1C has no phenotype on its own and probably acts redundantly with RACK1A and RACK1B; Belongs to the WD repeat G protein beta family. R…
CSS0043569.1	AT1G17950.1	Q6R0C4	MYB52	5	Myb domain protein 52; Transcription factor that confers sensitivity to abscisic acid (ABA) and salt, but tolerance to drought. Regulates secondary cell wall (SCW) biosynthesis, especially in interfascicular and xylary fibers.
CSS0043607.1	AT4G22200.1	Q38898	KT2/3	11	Potassium transport 2/3; Encodes AKT2, a photosynthate- and light-dependent inward rectifying potassium channel with unique gating properties that are regulated by phosphorylation. Expressed in guard cell protoplasts and in the phloem and xylem of aerial portions of the plant. The channel can coassemble with another K+ channel, KAT1, in vitro. In guard cells, AKT2/3 is responsible for the Ca2+ se…
CSS0043647.1	AT4G03080.1	Q8L7U5	BSL1	22	BRI1 suppressor 1 (BSU1)-like 1; Phosphatase involved in elongation process, probably by acting as a regulator of brassinolide signaling; Belongs to the PPP phosphatase family. BSU subfamily.
CSS0043737.1	AT3G10030.1	Q94JR1	AT3G10030	15	Aspartate/glutamate/uridylate kinase family protein; Its function is described as DNA binding; Involved in cellular amino acid biosynthetic process; Located in cytoplasm; Expressed in 24 plant structures; Expressed during 15 growth stages; Contains the following InterPro domains: SANT, DNA-binding (InterPro:IPR001005), Aspartate/glutamate/uridylate kinase (InterPro:IPR001048), MADF domain (InterP…
CSS0043831.1	AT1G30650.1	Q9SA80	WRKY14	5	WRKY DNA-binding protein 14; Transcription factor. Interacts specifically with the W box (5'-(T)TGAC[CT]-3'), a frequently occurring elicitor- responsive cis-acting element (By similarity).
CSS0043865.3	AT4G33410.1	Q93Z32	SPPL1	2	SIGNAL PEPTIDE PEPTIDASE-LIKE 1; Intramembrane-cleaving aspartic protease (I-CLiP) that cleaves type II membrane signal peptides in the hydrophobic plane of the membrane.
CSS0043894.1	AT1G47480.1	Q9SX78	AT1G47480	5	alpha/beta-Hydrolases superfamily protein; Carboxylesterase acting on esters with varying acyl chain length.
CSS0043945.1	AT1G76880.1	Q9C6K3	AT1G76880	5	Duplicated homeodomain-like superfamily protein; Contains the following InterPro domains: SANT, DNA-binding (InterPro:IPR001005), MYB-like (InterPro:IPR017877); BEST Arabidopsis thaliana protein match is: Duplicated homeodomain-like superfamily protein (TAIR:AT1G76890.2); Has 4096 Blast hits to 3293 proteins in 319 species: Archae - 0; Bacteria - 232; Metazoa - 1014; Fungi - 378; Plants - 799; Vi…
CSS0043992.1	AT1G19000.2	Q9LMC7	AT1G19000	4	Homeodomain-like superfamily protein; Its function is described as DNA binding, sequence-specific DNA binding transcription factor activity; Involved in regulation of transcription, DNA-dependent; Expressed in 23 plant structures; Expressed during 13 growth stages; Contains the following InterPro domains: SANT, DNA-binding (InterPro:IPR001005), Homeodomain-like (InterPro:IPR009057), Myb, DNA-bind…
CSS0044106.1	AT4G20970.1	F4JIJ7	AT4G20970	2	Basic helix-loop-helix (bHLH) DNA-binding superfamily protein; Its function is described as DNA binding, sequence-specific DNA binding transcription factor activity; Involved in defense response to fungus, regulation of transcription; Located in nucleus; Contains the following InterPro domains: Helix-loop-helix DNA-binding domain (InterPro:IPR001092), Helix-loop-helix DNA-binding (InterPro:IPR011…
CSS0044169.1	AT5G65640.1	Q9LSL1	bHLH093	10	Beta HLH protein 93; Transcription factor. May be involved in the differentiation of stomatal guard cells.
CSS0044181.1	AT4G05200.1	Q9M0X5	CRK25	6	Cysteine-rich RLK (RECEPTOR-like protein kinase) 25; Encodes a cysteine-rich receptor-like protein kinase; Belongs to the protein kinase superfamily. Ser/Thr protein kinase family. CRK subfamily.
CSS0044206.1	AT5G61480.1	Q9FII5	PXY	10	Leucine-rich repeat protein kinase family protein; Acts with CLE41p and CLE44p peptides as a ligand- receptor pair in a signal transduction pathway involved in the regulation of procambium maintenance and polarity during vascular- tissue development. Mediates repression of tracheary element differentiation and the promotion of procambial cells formation and polar division adjacent to phloem cells…
CSS0044240.1	AT4G24000.1	Q8VYR4	CSLG2	3	Cellulose synthase like G2; Thought to be a Golgi-localized beta-glycan synthase that polymerize the backbones of noncellulosic polysaccharides (hemicelluloses) of plant cell wall.
CSS0044249.1	AT3G10760.1	Q9SG82	AT3G10760	1	Homeodomain-like superfamily protein; Contains the following InterPro domains: Homeodomain-like (InterPro:IPR009057), Myb, DNA-binding (InterPro:IPR014778), Myb-like DNA-binding domain, SHAQKYF class (InterPro:IPR006447), HTH transcriptional regulator, Myb-type, DNA-binding (InterPro:IPR017930), Homeodomain-related (InterPro:IPR012287); BEST Arabidopsis thaliana protein match is: Homeodomain-like…
CSS0044252.1	AT3G17611.1	Q8RXW0	RBL14	3	RHOMBOID-like protein 14; Probable rhomboid-type serine protease that catalyzes intramembrane proteolysis. May function in the heat-shock response pathway.
CSS0044282.1	AT2G23530.1	Q1PF11	AT2G23530	1	Zinc-finger domain of monoamine-oxidase A repressor R1; Contains the following InterPro domains: Cell division cycle-associated protein (InterPro:IPR018866); BEST Arabidopsis thaliana protein match is: Zinc-finger domain of monoamine-oxidase A repressor R1 (TAIR:AT4G37110.1); Has 512 Blast hits to 506 proteins in 112 species: Archae - 0; Bacteria - 4; Metazoa - 144; Fungi - 73; Plants - 256; Viru…
CSS0044304.1	AT2G22360.1	Q9SJZ7	AT2G22360	5	DNAJ heat shock family protein; May function together with HSC70 chaperone to assist protein folding and prevent protein aggregation during heat stress in the chloroplast.
CSS0044318.1	AT4G08290.1	Q9SUF1	UMAMIT20	1	Nodulin MtN21 /EamA-like transporter family protein; Located in endomembrane system, membrane; Expressed in 22 plant structures; Expressed during 13 growth stages; Contains the following InterPro domains: Protein of unknown function DUF6, transmembrane (InterPro:IPR000620); BEST Arabidopsis thaliana protein match is: nodulin MtN21 /EamA-like transporter family protein (TAIR:AT2G39510.1); Has 3333…
CSS0044329.1	AT4G11660.1	Q9T0D3	AT-HSFB2B	21	Winged-helix DNA-binding transcription factor family protein; Transcriptional regulator that specifically binds DNA sequence 5'-AGAAnnTTCT-3' known as heat shock promoter elements (HSE).
CSS0044366.1	AT5G57630.1	Q94CG0	CIPK21	1	CBL-interacting protein kinase 21; CIPK serine-threonine protein kinases interact with CBL proteins. Binding of a CBL protein to the regulatory NAF domain of CIPK protein lead to the activation of the kinase in a calcium- dependent manner (By similarity).
CSS0044387.1	AT3G61790.1	Q84JL3	AT3G61790	23	Protein with RING/U-box and TRAF-like domains; E3 ubiquitin-protein ligase that mediates ubiquitination and subsequent proteasomal degradation of target proteins. E3 ubiquitin ligases accept ubiquitin from an E2 ubiquitin- conjugating enzyme in the form of a thioester and then directly transfers the ubiquitin to targeted substrates. It probably triggers the ubiquitin-mediated degradation of diffe…
CSS0044403.1	AT2G26730.1	O48788	AT2G26730	3	Leucine-rich repeat protein kinase family protein; Its function is described as protein serine/threonine kinase activity, protein kinase activity, ATP binding; Involved in transmembrane receptor protein tyrosine kinase signaling pathway, protein amino acid phosphorylation; Located in plasma membrane; Expressed in 24 plant structures; Expressed during 13 growth stages; Contains the following Inter…
CSS0044459.1	AT4G16070.1	F4JL01	AT4G16070	4	Mono-/di-acylglycerol lipase, N-terminal;Lipase, class 3; Its function is described as triglyceride lipase activity, carboxylesterase activity; Involved in lipid catabolic process, lipid metabolic process; Contains the following InterPro domains: Lipase, class 3 (InterPro:IPR002921), Mono-/di-acylglycerol lipase, N-terminal (InterPro:IPR005592); BEST Arabidopsis thaliana protein match is: Mono-/d…
CSS0044488.1	AT5G59300.1	Q42540	UBC7	27	Ubiquitin carrier protein 7; Accepts the ubiquitin from the E1 complex and catalyzes its covalent attachment to other proteins. Involved in the formation of multiubiquitin chains. Signal the protein for selective degradation.
CSS0044548.1	AT3G20910.1	Q945M9	NF-YA9	10	Nuclear factor Y, subunit A9; Stimulates the transcription of various genes by recognizing and binding to a CCAAT motif in promoters.
CSS0044752.1	AT5G01210.1	Q9LFB5	AT5G01210	3	HXXXD-type acyl-transferase family protein; Its function is described as transferase activity, transferring acyl groups other than amino-acyl groups, transferase activity; Involved in biological_process unknown; Located in cellular_component unknown; Expressed in 22 plant structures; Expressed during 13 growth stages; Contains the following InterPro domains: Transferase (InterPro:IPR003480); BEST…
CSS0044780.1	AT5G25270.1	F4JWQ4	AT5G25270	17	Ubiquitin-like superfamily protein; Contains the following InterPro domains: Ubiquitin subgroup (InterPro:IPR019956), Ubiquitin (InterPro:IPR000626), Ubiquitin supergroup (InterPro:IPR019955); BEST Arabidopsis thaliana protein match is: Ubiquitin-like superfamily protein (TAIR:AT5G42220.1); Has 11489 Blast hits to 5746 proteins in 742 species: Archae - 0; Bacteria - 401; Metazoa - 4954; Fungi - 1…
CSS0044793.1	AT2G46660.1	Q9ZNR0	CYP78A6	2	Cytochrome P450, family 78, subfamily A, polypeptide 6; Plays role in seed and fruit development. Functions probably in association with CYP78A9 in the regulation of seed growth. Acts maternally to promote seed growth; Belongs to the cytochrome P450 family.
CSS0044804.1	AT1G68800.1	A0AQW4	TCP12	5	TCP domain protein 12; Encodes a TCP transcription factor, closely related to teosinte branched1, arrests axillary bud development and prevents axillary bud outgrowth. Transcription level and mutant phenotype are weaker than its homolog BRC1 (At3G18550).
CSS0044806.1	AT5G10650.2	Q5XEP8	AT5G10650	2	RING/U-box superfamily protein; Its function is described as zinc ion binding; Expressed in 19 plant structures; Expressed during 14 growth stages; Contains the following InterPro domains: Zinc finger, RING-type (InterPro:IPR001841), Zinc finger, C3HC4 RING-type (InterPro:IPR018957); BEST Arabidopsis thaliana protein match is: RING/U-box superfamily protein (TAIR:AT5G24870.2); Has 11297 Blast hit…
CSS0044826.1	AT5G56760.1	Q42538	SERAT1;1	6	Encodes a cytosolic serine O-acetyltransferase involved in sulfur assimilation and cysteine biosynthesis. Expressed in the vascular system; Belongs to the transferase hexapeptide repeat family.
CSS0044883.1	AT1G31230.1	Q9SA18	AKHSDH1	10	Encodes a bifunctional aspartate kinase/homoserine dehydrogenase. These two activities catalyze the first and the third steps toward the synthesis of the essential amino acids threonine, isoleucine and methionine.
CSS0044899.1	AT2G17020.1	Q9SDA8	AT2G17020	1	F-box/RNI-like superfamily protein; Contains the following InterPro domains: F-box domain, cyclin-like (InterPro:IPR001810), F-box domain, Skp2-like (InterPro:IPR022364); BEST Arabidopsis thaliana protein match is: RNI-like superfamily protein (TAIR:AT1G55590.1); Has 4669 Blast hits to 2409 proteins in 221 species: Archae - 0; Bacteria - 377; Metazoa - 1922; Fungi - 539; Plants - 1335; Viruses - …
CSS0044927.1	AT4G04180.1	F4JGS0	AT4G04180	13	P-loop containing nucleoside triphosphate hydrolases superfamily protein; Its function is described as nucleoside-triphosphatase activity, ATPase activity, nucleotide binding, ATP binding; Located in mitochondrion; Expressed in shoot apex, embryo, flower, pedicel, seed; Expressed during 4 anthesis, F mature embryo stage, petal differentiation and expansion stage, E expanded cotyledon stage, D bil…
CSS0044980.1	AT3G48420.1	Q94K71	AT3G48420	18	Haloacid dehalogenase-like hydrolase (HAD) superfamily protein; Highly selective xylulose-1,5-bisphosphate (XuBP) phosphatase. Shows also activity towards ribulose-1,5-bisphosphate (RuBP) and fructose-1,6-bisphosphate (FBP), but not towards fructose-6-phosphate (F6P) or ribulose-5-phosphate (Ru5P). Degrades xylulose-1,5-bisphosphate, a potent inhibitor of rubisco produced by the rubisco itself.
CSS0044987.1	AT1G17840.1	Q8RXN0	ABCG11	3	White-brown complex homolog protein 11; Required for the cuticle and pollen coat development by controlling cutin and maybe wax transport to the extracellular matrix. Involved in developmental plasticity and stress responses.
CSS0045031.1	AT2G26490.1	O48716	AT2G26490	6	Transducin/WD40 repeat-like superfamily protein; Negative regulator of pollen germination. Prevents pollination in moist environments by inhibiting jasmonic acid synthesis. Stabilizes pollen tube growth.
CSS0045071.1	AT1G27730.1	Q96289	STZ	34	Related to Cys2/His2-type zinc-finger proteins found in higher plants. Compensated for a subset of calcineurin deficiency in yeast. Salt tolerance produced by ZAT10 appeared to be partially dependent on ENA1/PMR2, a P-type ATPase required for Li+ and Na+ efflux in yeast. The protein is localized to the nucleus, acts as a transcriptional repressor and is responsive to chitin oligomers. Also involv…
CSS0045156.1	AT1G09600.1	F4I114	AT1G09600	1	Protein kinase superfamily protein; Its function is described as protein serine/threonine kinase activity, protein kinase activity, kinase activity, ATP binding; Involved in protein amino acid phosphorylation, N-terminal protein myristoylation; Located in cellular_component unknown; Expressed in 18 plant structures; Expressed during 11 growth stages; Contains the following InterPro domains: Prote…
CSS0045252.1	AT2G39120.1	Q9ZUZ6	WTF9	2	Ubiquitin carboxyl-terminal hydrolase family protein; Located in mitochondrion; Expressed in 20 plant structures; Expressed during 13 growth stages; Contains the following InterPro domains: RNA recognition domain, plant (InterPro:IPR021099); BEST Arabidopsis thaliana protein match is: Ubiquitin carboxyl-terminal hydrolase family protein (TAIR:AT3G58520.1); Has 404 Blast hits to 398 proteins in 16…
CSS0045437.1	AT1G23790.1	Q9ZUB7	AT1G23790	3	Plant protein of unknown function (DUF936); Contains the following InterPro domains: Protein of unknown function DUF936, plant (InterPro:IPR010341); BEST Arabidopsis thaliana protein match is: Plant protein of unknown function (DUF936) (TAIR:AT1G70340.1); Has 265 Blast hits to 216 proteins in 30 species: Archae - 0; Bacteria - 7; Metazoa - 9; Fungi - 7; Plants - 237; Viruses - 0; Other Eukaryotes…
CSS0045448.1	AT1G05120.1	F4I795	AT1G05120	1	Helicase protein with RING/U-box domain; Its function is described as helicase activity, DNA binding, zinc ion binding, ATP binding, nucleic acid binding; Expressed in 24 plant structures; Expressed during 15 growth stages; Contains the following InterPro domains: Zinc finger, RING-type, conserved site (InterPro:IPR017907), Zinc finger, RING-type (InterPro:IPR001841), Zinc finger, C3HC4 RING-type…
CSS0045568.1	AT3G42050.1	Q9LX65	AT3G42050	5	Vacuolar ATP synthase subunit H family protein; Subunit of the peripheral V1 complex of vacuolar ATPase. Subunit H activates the ATPase activity of the enzyme and couples ATPase activity to proton flow. Vacuolar ATPase is responsible for acidifying a variety of intracellular compartments in eukaryotic cells, thus providing most of the energy required for transport processes in the vacuolar system…
CSS0045600.1	AT1G47578.1	P0C7R2	AT1G47578	1	Biotin/lipoate A/B protein ligase family; Catalyzes the transfer of endogenously produced octanoic acid from octanoyl-acyl-carrier-protein onto the lipoyl domains of lipoate-dependent enzymes. Lipoyl-ACP can also act as a substrate although octanoyl-ACP is likely to be the physiological substrate (By similarity); Belongs to the LipB family.
CSS0045626.1	AT5G63310.1	O64903	NDPK2	22	Nucleoside diphosphate kinase 2; Major role in the synthesis of nucleoside triphosphates other than ATP. The ATP gamma phosphate is transferred to the NDP beta phosphate via a ping-pong mechanism, using a phosphorylated active-site intermediate. May activate MPK3 and MPK6. May be involved in the regulation of cellular redox state and hydrogen peroxide-mediated MAP kinase signaling; Belongs to the…
CSS0045967.2	AT3G46180.1	Q6NM25	UTR5	2	UDP-galactose transporter 5; Sugar transporter involved in the transport of nucleotide-sugars from cytoplasm into the Golgi and/or the endoplasmic reticulum.
CSS0045979.1	AT1G09540.1	Q8VZQ2	MYB61	6	Myb domain protein 61; Transcription factor that coordinates a small network of downstream target genes required for several aspects of plant growth and development, such as xylem formation and xylem cell differentiation, and lateral root formation. Regulates a specific set of target genes by binding DNA to the AC cis-element 5'-ACCTAC-3'. Functions as a transcriptional regulator of stomatal clos…
CSS0045998.1	AT5G40490.1	Q9FM47	AT5G40490	1	RNA-binding (RRM/RBD/RNP motifs) family protein; Its function is described as RNA binding, nucleotide binding, nucleic acid binding; Involved in biological_process unknown; Located in cellular_component unknown; Expressed in 21 plant structures; Expressed during 13 growth stages; Contains the following InterPro domains: RNA recognition motif, RNP-1 (InterPro:IPR000504), Nucleotide-binding, alpha-…
CSS0046028.1	AT3G50845.1	A8MR89	AT3G50845	1	Protein of unknown function (DUF59); May play a role in chromosome segregation through establishment of sister chromatid cohesion (By similarity). Unable to complement ae7 mutants, and thus probably not involved in the cytosolic iron-sulfur assembly (CIA) pathway.
CSS0046123.1	AT2G30105.1	P0C895	AT2G30105	3	LRR repeats and ubiquitin-like domain-containing protein At2g30105; Contains the following InterPro domains: Leucine-rich repeat, typical subtype (InterPro:IPR003591), Leucine-rich repeat (InterPro:IPR001611), Ubiquitin (InterPro:IPR000626), Ubiquitin supergroup (InterPro:IPR019955); BEST Arabidopsis thaliana protein match is: Leucine-rich repeat (LRR) family protein (TAIR:AT5G07910.1).
CSS0046189.1	AT3G54220.1	Q9M384	SCR	19	GRAS family transcription factor; Transcription factor required for quiescent center cells specification and maintenance of surrounding stem cells, and for the asymmetric cell division involved in radial pattern formation in roots. Essential for cell division but not differentiation of the ground tissue. Also required for normal shoot gravitropism. Regulates the radial organization of the shoot a…
CSS0046221.1	AT4G34950.1	Q9SW40	AT4G34950	2	Major facilitator superfamily protein; Contains the following InterPro domains: Nodulin-like (InterPro:IPR010658), Major facilitator superfamily, general substrate transporter (InterPro:IPR016196); BEST Arabidopsis thaliana protein match is: Major facilitator superfamily protein (TAIR:AT2G16660.1); Has 3379 Blast hits to 3250 proteins in 882 species: Archae - 26; Bacteria - 1593; Metazoa - 4; Fun…
CSS0046245.1	AT5G43210.1	Q9FHS4	AT5G43210	4	Excinuclease ABC, C subunit, N-terminal; Its function is described as nuclease activity; Involved in DNA repair; Located in intracellular; Contains the following InterPro domains: Excinuclease ABC, C subunit, N-terminal (InterPro:IPR000305); BEST Arabidopsis thaliana protein match is: Excinuclease ABC, C subunit, N-terminal (TAIR:AT2G30350.2); Has 1807 Blast hits to 1807 proteins in 277 species: …
CSS0046294.1	AT2G41250.1	Q9ZVB6	AT2G41250	2	Haloacid dehalogenase-like hydrolase (HAD) superfamily protein; Its function is described as hydrolase activity, catalytic activity, phosphoglycolate phosphatase activity; Involved in metabolic process; Located in mitochondrion; Expressed in 24 plant structures; Expressed during 15 growth stages; Contains the following InterPro domains: Haloacid dehalogenase-like hydrolase (InterPro:IPR005834), H…
CSS0046332.1	AT2G42300.1	Q8VZ02	AT2G42300	3	Basic helix-loop-helix (bHLH) DNA-binding superfamily protein; Its function is described as DNA binding, sequence-specific DNA binding transcription factor activity; Involved in regulation of transcription; Located in nucleus; Expressed in 23 plant structures; Expressed during 13 growth stages; Contains the following InterPro domains: Helix-loop-helix DNA-binding domain (InterPro:IPR001092), Heli…
CSS0046346.1	AT2G25970.1	O82762	AT2G25970	3	KH domain-containing protein; Its function is described as RNA binding, nucleic acid binding; Expressed in 23 plant structures; Expressed during 14 growth stages; Contains the following InterPro domains: K Homology, type 1, subgroup (InterPro:IPR018111), K Homology (InterPro:IPR004087), K Homology, type 1 (InterPro:IPR004088); BEST Arabidopsis thaliana protein match is: KH domain-containing prote…
CSS0046446.1	AT4G27310.1	O81834	BBX28	3	B-box type zinc finger family protein; Its function is described as sequence-specific DNA binding transcription factor activity, zinc ion binding; Involved in regulation of transcription; Located in intracellular; Contains the following InterPro domains: Zinc finger, B-box (InterPro:IPR000315); BEST Arabidopsis thaliana protein match is: B-box type zinc finger family protein (TAIR:AT5G54470.1); H…
CSS0046494.1	AT4G03250.1	F4JI72	AT4G03250	1	Homeodomain-like superfamily protein; Its function is described as DNA binding, sequence-specific DNA binding transcription factor activity; Involved in regulation of transcription, DNA-dependent, regulation of transcription; Located in nucleus; Contains the following InterPro domains: Homeobox (InterPro:IPR001356), Homeodomain-like (InterPro:IPR009057), Homeodomain-related (InterPro:IPR012287); …
CSS0046551.1	AT4G27435.1	Q940M6	AT4G27435	2	Protein of unknown function (DUF1218); Its function is described as molecular_function unknown; Involved in biological_process unknown; Located in endomembrane system; Expressed in 23 plant structures; Expressed during 13 growth stages; Contains the following InterPro domains: Protein of unknown function DUF1218 (InterPro:IPR009606); BEST Arabidopsis thaliana protein match is: Protein of unknown …
CSS0046626.1	AT2G13600.1	Q9SIT7	SLO2	1	Pentatricopeptide repeat (PPR) superfamily protein; Contains the following InterPro domains: Pentatricopeptide repeat (InterPro:IPR002885); BEST Arabidopsis thaliana protein match is: pentatricopeptide (PPR) repeat-containing protein (TAIR:AT2G22070.1); Has 46660 Blast hits to 13875 proteins in 226 species: Archae - 0; Bacteria - 4; Metazoa - 74; Fungi - 58; Plants - 45878; Viruses - 0; Other Euk…
CSS0046724.1	AT4G35550.1	O81788	WOX13	4	Encodes a WUSCHEL-related homeobox gene family member with 65 amino acids in its homeodomain. WOX13 is the only family member that does not contain a sequence of eight residues (TLPLFPMH) downstream of the homeodomain called the WUS box.
CSS0046727.1	AT4G08500.1	Q39008	MEKK1	6	MAPK/ERK kinase kinase 1; Encodes a member of the A1 subgroup of the MEKK (MAPK/ERK kinase kinase) family. MEKK is another name for Mitogen-Activated Protein Kinase Kinase Kinase (MAPKKK or MAP3K). This subgroup has four members: At4g08500 (MEKK1, also known as ARAKIN, MAP3Kb1, MAPKKK8), At4g08480 (MEKK2, also known as MAP3Kb4, MAPKKK9), At4g08470 (MEKK3, also known as MAP3Kb3, MAPKKK10) and At4g…
CSS0046747.1	AT1G24620.1	Q9FYK2	AT1G24620	15	EF hand calcium-binding protein family; Potential calcium sensor.
CSS0046771.1	AT4G30790.1	Q9SUG7	AT4G30790	3	Autophagy-related protein 11; Accessory protein involved in autophagy. Acts as scaffold protein of the ATG1-ATG13 complex for faithful delivery of autophagic vesicles to the vacuole. Involved in the stress- induced phosphorylation of ATG1A for turnover of ATG1-ATG13 complex and proper ATG1-ATG13 complex assembly or activity. Required for selective mitophagy. Required for senescence-induced breakd…
CSS0046853.1	AT3G24310.1	Q9LK14	MYB305	3	Snapdragon myb protein 305 homolog (myb)
CSS0046943.1	AT4G33300.2	Q9SZA7	ADR1-L1	2	ADR1-like 1; Probable disease resistance protein.
CSS0046949.1	AT2G22760.1	Q1PF16	AT2G22760	1	Basic helix-loop-helix (bHLH) DNA-binding superfamily protein; Its function is described as DNA binding, sequence-specific DNA binding transcription factor activity; Involved in regulation of transcription; Located in nucleus; Expressed in root, cultured cell; Contains the following InterPro domains: Helix-loop-helix DNA-binding domain (InterPro:IPR001092), Helix-loop-helix DNA-binding (InterPro:…
CSS0046985.1	AT1G69560.1	Q9SEZ4	MYB105	5	Myb domain protein 105; Encodes LOF2 (LATERAL ORGAN FUSION2), a MYB-domain transcription factor expressed in organ boundaries. Functions in boundary specification, meristem initiation and maintenance, and organ patterning. Also see LOF1 (At1g26780).
CSS0046991.1	AT3G13840.1	Q9LRW3	AT3G13840	1	GRAS family transcription factor; Probable transcription factor involved in plant development.
CSS0047128.1	AT1G62300.1	Q9C519	WRKY6	10	WRKY family transcription factor; Transcription factor involved in the control of processes related to senescence and pathogen defense. Interacts specifically with the W box (5'- (T)TGAC[CT]-3'), a frequently occurring elicitor-responsive cis- acting element. Activates the transcription of the SIRK gene and represses its own expression and that of the WRKY42 genes. Modulates phosphate homeostasis…
CSS0047235.1	AT3G07570.1	Q0WRW8	AT3G07570	4	Cytochrome b561/ferric reductase transmembrane with DOMON related domain; May act as a catecholamine-responsive trans-membrane electron transporter.
CSS0047251.1	AT3G06030.1	O22042	NP3	7	NPK1-related protein kinase 3; Involved in cortical microtubules organization and stabilization by regulating the phosphorylation state of microtubule-associated proteins such as MAP65-1.
CSS0047329.1	AT1G21700.1	Q9XI07	SWI3C	25	SWITCH/sucrose nonfermenting 3C; Component of a multiprotein complex equivalent of the SWI/SNF complex, an ATP-dependent chromatin-remodeling complex, which is required for the positive and negative regulation of gene expression of a large number of genes. It changes chromatin structure by altering DNA-histone contacts within a nucleosome, leading eventually to a change in nucleosome position, th…
CSS0047361.1	AT2G22590.1	Q940V3	AT2G22590	6	UDP-Glycosyltransferase superfamily protein; Its function is described as transferase activity, transferring glycosyl groups; Involved in metabolic process; Located in cellular_component unknown; Contains the following InterPro domains: UDP-glucuronosyl/UDP-glucosyltransferase (InterPro:IPR002213); BEST Arabidopsis thaliana protein match is: UDP-Glycosyltransferase superfamily protein (TAIR:AT5G6…
CSS0047362.1	AT2G22430.1	P46668	HB6	6	Homeobox protein 6; Transcription activator that may act as growth regulators in response to water deficit. Interacts with the core sequence 5'-CAATTATTA-3' of promoters in response to ABA and in an ABI1-dependent manner. Involved in the negative regulation of the ABA signaling pathway; Belongs to the HD-ZIP homeobox family. Class I subfamily.
CSS0047384.1	AT5G17770.1	Q9ZNT1	CBR	6	NADH:cytochrome B5 reductase 1; Reductase transferring electrons from NADH to cytochrome b5. Required for the NADH-dependent electron transfer involved in the desaturation and hydroxylation of fatty acids and in the desaturation of sterol precursors. No activity with NADPH as electron donor.
CSS0047443.1	AT2G28840.1	Q94B55	XBAT31	15	XB3 ortholog 1 in Arabidopsis thaliana; No E3 ubiquitin-protein ligase activity observed when associated with the E2 enzyme UBC8 in vitro.
CSS0047548.1	AT1G22380.1	Q9LMF1	UGT85A3	3	Encodes a putative UDP-glucosyl transferase. At1g22380 was initially identified as encoding the protein AAF87154, which has been classified as a bHLH protein (AtbHLH152). Subsequently it has been found that the AAF87154 protein appears to be encoded by the AT1G23970 genomic locus.
CSS0047552.1	AT2G42580.1	Q9SIN1	TTL3	11	Tetratricopetide-repeat thioredoxin-like 3; Involved in osmotic and salt stress tolerance. May play a role in the control of meristematic cell size during osmotic stress. May function as an adaptor protein for BRL2 and may be required for signaling affecting leaf vascular tissue pattern formation.
CSS0047569.1	AT1G29050.1	Q8VY22	TBL38	4	Encodes a member of the TBL (TRICHOME BIREFRINGENCE-LIKE) gene family containing a plant-specific DUF231 (domain of unknown function) domain. TBL gene family has 46 members, two of which (TBR/AT5G06700 and TBL3/AT5G01360) have been shown to be involved in the synthesis and deposition of secondary wall cellulose, presumably by influencing the esterification state of pectic polymers. A nomenclature…
CSS0047580.1	AT4G24660.1	Q9SB61	MEE68	9	Homeobox protein 22; Essential protein. Putative transcription factor.
CSS0047623.1	AT2G18110.1	Q9SI20	AT2G18110	11	Translation elongation factor EF1B/ribosomal protein S6 family protein; EF-1-beta and EF-1-delta stimulate the exchange of GDP bound to EF-1-alpha to GTP.
CSS0047658.1	AT4G37250.1	C0LGS3	AT4G37250	4	Leucine-rich repeat protein kinase family protein; Its function is described as protein serine/threonine kinase activity, kinase activity, ATP binding; Involved in transmembrane receptor protein tyrosine kinase signaling pathway, protein amino acid phosphorylation; Located in endomembrane system; Expressed in 22 plant structures; Expressed during 13 growth stages; Contains the following InterPro …
CSS0047761.1	AT4G09350.1	Q9SMS0	NdhT	16	Chaperone DnaJ-domain superfamily protein; NDH shuttles electrons from NAD(P)H:plastoquinone, via FMN and iron-sulfur (Fe-S) centers, to quinones in the photosynthetic chain and possibly in a chloroplast respiratory chain. The immediate electron acceptor for the enzyme in this species is believed to be plastoquinone. Couples the redox reaction to proton translocation, and thus conserves the redox…
CSS0047894.1	AT3G23070.1	F4J2U9	CFM3A	8	CRM family member 3A; Binds specific group II introns in chloroplasts and facilitates their splicing. Acts on subgroup IIB introns. The substrates of the subgroup IIB also require the CRM domain proteins CAF1 or CAF2, with a simultaneous binding of CFM3A and CAF1 or CAF2. Required for seed development. May influence the biogenesis of the mitochondrial small ribosomal subunit.
CSS0047923.1	AT5G58090.1	Q93Z08	AT5G58090	6	O-Glycosyl hydrolases family 17 protein; Its function is described as cation binding, hydrolase activity, hydrolyzing O-glycosyl compounds, catalytic activity; Involved in carbohydrate metabolic process; Located in anchored to plasma membrane, plasma membrane, anchored to membrane; Expressed in 24 plant structures; Expressed during 13 growth stages; Contains the following InterPro domains: X8 (In…
CSS0047953.1	AT5G52600.1	Q9LTF7	MYB82	4	Myb domain protein 82; Transcription activation factor positively regulating trichomes development. Has a function nearly equivalent to that of GL1 and can complement gl1 mutants.
CSS0047995.1	AT5G20320.1	P84634	DCL4	25	Dicer-like 4; Ribonuclease (RNase) III involved in RNA-mediated post- transcriptional gene silencing (PTGS). Functions in the biogenesis of trans-acting small interfering RNAs (ta-siRNAs, derived from the TAS1, TAS2 or TAS3 endogenous transcripts) by cleaving small dsRNAs into 21-24 nucleotide ta-siRNAs. Functions with the dsRNA- binding protein DRB4 in ta-siRNAs processing. Acts in the RDR6/SGS3…
CSS0048006.1	AT2G04630.1	Q9SJ96	NRPB6B	30	RNA polymerase Rpb6; DNA-dependent RNA polymerase catalyzes the transcription of DNA into RNA using the four ribonucleoside triphosphates as substrates. Component of RNA polymerase II which synthesizes mRNA precursors and many functional non-coding RNAs. Pol II is the central component of the basal RNA polymerase II transcription machinery. It is composed of mobile elements that move relative to …
CSS0048037.1	AT5G46050.1	Q9FNL7	PTR3	12	Encodes a di- and tri-peptide transporter involved in responses to wounding, virulent bacterial pathogens, and high NaCl concentrations. The protein is predicted to have 12 transmembrane helicies; Belongs to the PTR2/POT transporter (TC 2.A.17) family.
CSS0048126.1	AT4G01710.1	Q9M117	ARPC5A	6	ARP2/3 complex 16 kDa subunit (p16-Arc); Functions as component of the Arp2/3 complex which is involved in regulation of actin polymerization and together with an activating nucleation-promoting factor (NPF) mediates the formation of branched actin networks (By similarity). Arp2/3 complex plays a critical role in the control of cell morphogenesis via the modulation of cell polarity development.
CSS0048177.1	AT2G22840.1	O81001	At2g22840	9	Growth-regulating factor 1; Transcription activator that plays a role in the regulation of cell expansion in leaf and cotyledons tissues. Component of a network formed by miR396, the GRFs and their interacting factors (GIFs) acting in the regulation of meristem function, at least partially through the control of cell proliferation. microRNA396-GRF1/GRF3 regulatory module acts as a developmental r…
CSS0048193.1	AT5G56900.2	Q84WU9	AT5G56900	2	CwfJ-like family protein / zinc finger (CCCH-type) family protein; Its function is described as zinc ion binding, catalytic activity, nucleic acid binding; Involved in biological_process unknown; Located in cellular_component unknown; Expressed in 22 plant structures; Expressed during 13 growth stages; Contains the following InterPro domains: Zinc finger, CCCH-type (InterPro:IPR000571), Histidine…
CSS0048302.1	AT1G61820.1	O80690	BGLU46	8	Beta glucosidase 46; Hydrolyzes p-nitrophenyl beta-D-glucoside, p-nitrophenyl beta-D-galactoside and natural glucosides such as salicin, p- coumaryl alcohol glucoside, phenyl-beta-D-glucoside, coniferin, syringin and arbutin. May be involved in lignification by hydrolyzing monolignol glucosides.
CSS0048465.1	AT2G34650.1	O64682	PID	7	Encodes a protein serine/threonine kinase that may act as a positive regulator of cellular auxin efflux, as a a binary switch for PIN polarity, and as a negative regulator of auxin signaling. Recessive mutants exhibit similar phenotypes as pin-formed mutants in flowers and inflorescence but distinct phenotypes in cotyledons and leaves. Expressed in the vascular tissue proximal to root and shoot m…
CSS0048511.1	AT1G66230.1	Q9C7U7	MYB20	9	Myb domain protein 20; Transcription factor that acts as positive regulator of abscisic acid (ABA) signaling in response to salt stress. Acts as negative regulator ABI1, ABI2 and PP2CA, which are protein phosphatases 2C acting as negative regulator of ABA signaling. Binds to the DNA specific sequence and core element 5'-ACGT-3' found in the promoters of ABI1 and PP2CA to negatively regulate their…
CSS0048724.1	AT2G26650.1	Q38998	AKT1	13	K+ transporter 1; Highly selective inward-rectifying potassium channel that mediate potassium uptake by plant roots in response to low K(+) conditions, by a calcium-, CBL-, and CIPK-dependent pathway. Positively regulated by phosphorylation by CIPK23. Negatively regulated by a kinase-independent regulatory mechanism involving a competing direct binding of CBL10. Involved in the stomatal regulatio…
CSS0048777.1	AT3G09280.1	Q9SR35	AT3G09280	1	Unknown protein; Its function is described as molecular_function unknown; Involved in biological_process unknown; Located in endomembrane system; Expressed in root; Has 31 Blast hits to 31 proteins in 9 species: Archae - 0; Bacteria - 0; Metazoa - 0; Fungi - 0; Plants - 31; Viruses - 0; Other Eukaryotes - 0 (source: NCBI BLink).
CSS0048793.1	AT2G41900.1	P93755	OXS2	1	CCCH-type zinc finger protein with ARM repeat domain; Contains the following InterPro domains: Zinc finger, CCCH-type (InterPro:IPR000571), Ankyrin repeat-containing domain (InterPro:IPR020683), Ankyrin repeat (InterPro:IPR002110); BEST Arabidopsis thaliana protein match is: CCCH-type zinc finger protein with ARM repeat domain (TAIR:AT5G12850.1); Has 5399 Blast hits to 3519 proteins in 384 specie…
CSS0048806.2	AT2G27110.2	Q9ZVC9	FRS3	2	FAR1-related sequence 3; Putative transcription activator involved in regulating light control of development; Belongs to the FHY3/FAR1 family.
CSS0048869.1	AT5G41410.1	Q38897	BEL1	18	POX (plant homeobox) family protein; Homeodomain protein required for ovule identity.Loss of function mutations show homeotic conversion of integuments to carpels.Forms heterodimers with STM and KNAT1. Interacts with AG-SEP heterodimers is thought to restrict WUS expression. BEL interacts with MADS box dimers composed of SEP1(or SEP3) and AG, SHP1, SHP2 and STK. The interaction of BEL1 with AG-SE…
CSS0048872.1	AT5G49690.1	Q9LTA3	AT5G49690	1	UDP-Glycosyltransferase superfamily protein; Its function is described as transferase activity, transferring glycosyl groups; Involved in metabolic process; Contains the following InterPro domains: UDP-glucuronosyl/UDP-glucosyltransferase (InterPro:IPR002213); BEST Arabidopsis thaliana protein match is: UDP-Glycosyltransferase superfamily protein (TAIR:AT5G65550.1); Has 1807 Blast hits to 1807 pr…
CSS0048900.1	AT1G75840.1	Q38937	ARAC5	5	RAC-like GTP binding protein 5; Belongs to the plant-specific ROP group of Rho GTPases; localized to the plasma membrane of tips of root hairs; involved in polar growth control.
CSS0048957.1	AT4G39070.1	Q0IGM7	BZS1	5	B-box zinc finger family protein; Acts as positive regulator of seedling photomorphogenesis. Plays a negative role in brassinosteroid responses.
CSS0049068.1	AT4G39400.1	O22476	BRI1	31	Leucine-rich receptor-like protein kinase family protein; Encodes a plasma membrane localized leucine-rich repeat receptor kinase involved in brassinosteroid signal transduction. BRI1 ligand is brassinolide which binds at the extracellular domain. Binding results in phosphorylation of the kinase domain which activates the BRI1 protein leading to BR responses. Residue T-1049 and either S-1044 or T…
CSS0049101.1	AT5G13170.1	Q9FY94	SAG29	3	Senescence-associated gene 29; Mediates both low-affinity uptake and efflux of sugar across the plasma membrane. Regulates cell viability under high salinity. Promotes senescence and sensitivity to salt stress. Contributes to seed filling by triggering sucrose efflux involved in the transfer of sugars from seed coat to embryos.
CSS0049111.1	AT5G28770.2	B9DGI8	BZO2H3	14	bZIP transcription factor family protein; bZIP protein BZO2H3 mRNA, partial cds
CSS0049169.1	AT2G27920.1	Q67Y83	SCPL51	2	Serine carboxypeptidase-like 51; Probable carboxypeptidase; Belongs to the peptidase S10 family.
CSS0049173.1	AT2G18940.1	O64624	AT2G18940	9	Tetratricopeptide repeat (TPR)-like superfamily protein; Involved in biological_process unknown; Located in chloroplast; Expressed in 20 plant structures; Expressed during 11 growth stages; Contains the following InterPro domains: Pentatricopeptide repeat (InterPro:IPR002885); BEST Arabidopsis thaliana protein match is: Pentatricopeptide repeat (PPR) superfamily protein (TAIR:AT5G02860.1); Has 70…
CSS0049204.1	AT1G60220.1	Q2PS26	ULP1D	4	UB-like protease 1D; Encodes a deSUMOylating enzyme. In vitro it has both peptidase activity and isopeptidase activity: it can cleave C-terminal residues from SUMO to activate it for attachment to a target protein and it can also act on the isopeptide bond between SUMO and another protein. sGFP:OTS1 protein accumulates in the nucleus. Double mutant analysis with ULP1C/OTS2 indicates that these ge…
CSS0049238.1	AT2G32950.1	P43254	COP1	37	Transducin/WD40 repeat-like superfamily protein; E3 ubiquitin-protein ligase that acts as a repressor of photomorphogenesis and as an activator of etiolation in darkness. E3 ubiquitin ligases accept ubiquitin from an E2 ubiquitin- conjugating enzyme in the form of a thioester and then directly transfers the ubiquitin to targeted substrates. Represses photomorphogenesis in darkness by mediating ub…
CSS0049264.1	AT5G65530.1	F4KI00	AT5G65530	3	Protein kinase superfamily protein; Its function is described as protein serine/threonine kinase activity, protein kinase activity, kinase activity, ATP binding; Involved in protein amino acid phosphorylation; Located in cellular_component unknown; Expressed in 16 plant structures; Expressed during 8 growth stages; Contains the following InterPro domains: Protein kinase, ATP binding site (InterPr…
CSS0049287.1	AT5G49980.1	Q9LTX2	AFB5	8	Auxin F-box protein 5 (AFB5); Contains the following InterPro domains: F-box domain, Skp2-like (InterPro:IPR022364); BEST Arabidopsis thaliana protein match is: RNI-like superfamily protein (TAIR:AT4G24390.1); Has 30201 Blast hits to 17322 proteins in 780 species: Archae - 12; Bacteria - 1396; Metazoa - 17338; Fungi - 3422; Plants - 5037; Viruses - 0; Other Eukaryotes - 2996 (source: NCBI BLink).
CSS0049298.1	AT5G42190.1	Q9FHW7	ASK2	29	E3 ubiquitin ligase SCF complex subunit SKP1/ASK1 family protein; Involved in ubiquitination and subsequent proteasomal degradation of target proteins. Together with CUL1, RBX1 and a F- box protein, it forms a SCF E3 ubiquitin ligase complex. The functional specificity of this complex depends on the type of F- box protein. In the SCF complex, it serves as an adapter that links the F-box protein t…
CSS0049458.1	AT3G07360.1	Q9SRT0	PUB9	1	Plant U-box 9; Functions as an E3 ubiquitin ligase (By similarity). May be involved in the abscisic acid-mediated signaling pathway, at least during germination.
CSS0049530.1	AT1G08190.1	P93043	VPS41	12	Might be involved in protein sorting to the vacuole.
CSS0049536.1	AT1G06040.1	Q96288	STO	6	B-box zinc finger family protein; Acts as negative regulator of seedling photomorphogenesis and light-regulated inhibition of hypocotyl elongation. BBX24/STO and BBX25/STH function as transcriptional corepressors of HY5 activity, leading to the down-regulation of BBX22 expression. BBX24/STO acts additively with BBX25/STH during de- etiolation and the hypocotyl shade avoidance response. Functions …
CSS0049609.1	AT2G44940.1	Q8LBQ7	AT2G44940	4	Integrase-type DNA-binding superfamily protein; Probably acts as a transcriptional activator. Binds to the GCC-box pathogenesis-related promoter element. May be involved in the regulation of gene expression by stress factors and by components of stress signal transduction pathways (By similarity).
CSS0049633.1	AT3G02875.1	P54968	ILR1	1	Peptidase M20/M25/M40 family protein; Hydrolyzes certain amino acid conjugates of the plant growth regulator indole-3-acetic acid (IAA), including IAA-Phe, IAA-Leu and IAA-Tyr. Can also use IAA-Ala, IAA-Gly, IAA-Met and IAA- Glu as substrates with low efficiency. No activity with IAA-Ile, IAA- 1-O-beta-D-glucose or IAA-myo-inositol. Is the most efficient enzyme of the ILL family for IAA-Leu hydro…
CSS0049672.1	AT3G24050.1	Q8LAU9	GATA1	2	GATA transcription factor 1; Transcriptional activator that specifically binds 5'- GATA-3' or 5'-GAT-3' motifs within gene promoters. May be involved in the regulation of some light-responsive genes.
CSS0049693.1	AT2G46680.1	P46897	ATHB-7	7	Homeobox 7; Encodes a putative transcription factor that contains a homeodomain closely linked to a leucine zipper motif. Transcript is detected in all tissues examined. Is transcriptionally regulated in an ABA-dependent manner and may act in a signal transduction pathway which mediates a drought response.
CSS0049699.1	AT3G49660.1	Q9M2Z2	WDR5a	15	Transducin/WD40 repeat-like superfamily protein; Forms multiple COMPASS-like complexes involved in histone methylation by interacting with different histone H3 'Lys- 4' methyltransferases such as ATX1, SDG14 or SDG16. Binds to target loci chromatin, increasing H3K4 trimethylation and causing activation of the gene. Upregulates FLC and MAF4 expression to delay flowering.
CSS0049748.1	AT4G26100.1	P42158	CKI6	3	Casein kinase 1; Casein kinases are operationally defined by their preferential utilization of acidic proteins such as caseins as substrates. It can phosphorylate a large number of proteins.
CSS0049762.1	AT5G57860.3	Q8L8S0	AT5G57860	2	Ubiquitin-like superfamily protein; Contains the following InterPro domains: Ubiquitin (InterPro:IPR000626), Ubiquitin supergroup (InterPro:IPR019955); Has 30201 Blast hits to 17322 proteins in 780 species: Archae - 12; Bacteria - 1396; Metazoa - 17338; Fungi - 3422; Plants - 5037; Viruses - 0; Other Eukaryotes - 2996 (source: NCBI BLink).
CSS0049819.1	AT5G19790.1	Q6J9S1	RAP2.11	1	Related to AP2 11; Probably acts as a transcriptional activator. Binds to the GCC-box pathogenesis-related promoter element. May be involved in the regulation of gene expression by stress factors and by components of stress signal transduction pathways (By similarity).
CSS0049841.1	AT2G21440.1	Q9SJT4	AT2G21440	24	RNA-binding (RRM/RBD/RNP motifs) family protein; Its function is described as RNA binding, nucleotide binding, nucleic acid binding; Expressed in 22 plant structures; Expressed during 13 growth stages; Contains the following InterPro domains: RNA recognition motif, RNP-1 (InterPro:IPR000504), Nucleotide-binding, alpha-beta plait (InterPro:IPR012677); BEST Arabidopsis thaliana protein match is: SC…
CSS0049966.1	AT3G47600.1	Q9SN78	MYB94	1	Myb domain protein 94; Encodes a putative transcription factor (MYB94).
CSS0050018.1	AT2G22420.1	Q9SJZ2	AT2G22420	2	Peroxidase superfamily protein; Removal of H(2)O(2), oxidation of toxic reductants, biosynthesis and degradation of lignin, suberization, auxin catabolism, response to environmental stresses such as wounding, pathogen attack and oxidative stress. These functions might be dependent on each isozyme/isoform in each plant tissue.
CSS0050082.1	AT4G22680.1	Q94GA6	MYB85	6	Myb domain protein 85; Encodes a putative transcription factor (MYB85).
CSS0050276.1	AT4G08170.2	Q9SUG3	AT4G08170	5	Inositol 1,3,4-trisphosphate 5/6-kinase family protein; Kinase that can phosphorylate various inositol polyphosphate such as Ins(3,4,5,6)P4 or Ins(1,3,4)P3. Phosphorylates Ins(3,4,5,6)P4 to form InsP5. This reaction is thought to have regulatory importance, since Ins(3,4,5,6)P4 is an inhibitor of plasma membrane Ca(2+)-activated Cl(-) channels, while Ins(1,3,4,5,6)P5 is not (By similarity). Also …
CSS0050371.1	AT4G00720.1	Q96287	SK32	5	Shaggy-like protein kinase 32; Encodes ASKtheta, a group III Arabidopsis GSK3/shaggy-like kinase. Functions in the brassinosteroid signalling pathway.
CSS0050389.1	AT3G49250.1	Q94A79	DMS3	9	Defective in meristem silencing 3; Component of the RNA-directed DNA methylation (RdDM) machinery, probably by facilitating an RNAi-mediated epigenetic modification involving secondary siRNAs and spreading of DNA methylation, thus leading to gene silencing. Involved in the assembly of RNA polymerase V (Pol V) transcription initiation or elongation complexes at the chromatin, as a component of the…
CSS0050396.1	AT5G23940.1	Q9FF86	PEL3	5	HXXXD-type acyl-transferase family protein; Encodes PERMEABLE LEAVES3 (PEL3), a putative acyl-transferase. Mutation in this locus results in altered trichome phenotype (trcichomes become tangled during leaf expansion). Additional phenotype includes altered cuticle layer.
CSS0050405.1	AT2G41370.1	Q9ZVC2	BOP2	16	Ankyrin repeat family protein / BTB/POZ domain-containing protein; May act as a substrate-specific adapter of an E3 ubiquitin-protein ligase complex (CUL3-RBX1-BTB) which mediates the ubiquitination and subsequent proteasomal degradation of target proteins (By similarity). Acts redundantly with BOP2. BOP1/2 promote leaf and floral meristem fate and determinacy in a pathway targeting AP1 and AGL24…

## Sheet: Significant interactions
Research Article
Genome-wide identification and characterization of functionally relevant microsatellite markers from transcription factor genes of Tea (Camellia sinensis (L.) O. Kuntze)																																Genome-wide identification and characterization of functionally relevant microsatellites from putative transcription factor genes of Tea (Camellia sinensis (L.) O. Kuntze)																Genome-wide identification and characterization of functionally relevant microsatellites from putative transcription factor genes of Tea (Camellia sinensis (L.) O. Kuntze)
Rajni Parmara,b, Romit Setha, Ram Kumar Sharmaa,b*
aBiotechnology Department, CSIR-Institute of Himalayan Bioresource Technology (CSIR-IHBT), Palampur, Himachal Pradesh, 176061, India, bAcademy of Scientific and Innovative Research (AcSIR), CSIR-HRDC Campus, Ghaziabad, Uttar Pradesh- 201 002, India.
Supplementary file 3: Details of significant interaction retrived from the protein-protein interactome network analysis (https://www.ihbt.res.in/en/miscellaneous/genomic-resources)
Node 1		Node 2
AT4G18670	interacted with	TIP
AT4G18670	interacted with	TIP1
AT4G17960	interacted with	PRX52
AT4G17960	interacted with	SPPL1
SIP3	interacted with	AT5G47070
SIP3	interacted with	AT5G42440
AT2G05830	interacted with	APT5
AT2G05830	interacted with	APT3
AT2G05830	interacted with	AKHSDH2
AT2G05830	interacted with	AT2G18110
AT2G23390	interacted with	AT5G63380
AT2G23390	interacted with	HCT
AT2G23390	interacted with	LACS7
AT2G23390	interacted with	PEL3
AT2G23390	interacted with	SVR3
AT2G23390	interacted with	AT5G11720
AT2G23390	interacted with	PAS2
AT2G23390	interacted with	CYP81D5
AT2G23390	interacted with	AP2
AT2G23390	interacted with	NdhT
AT2G23390	interacted with	PAP17
AT2G23390	interacted with	PLDALPHA1
AT2G23390	interacted with	CYP86A8
AT4G27435	interacted with	AT5G19250
AT4G27435	interacted with	CESA1
SCR	interacted with	FAS2
SCR	interacted with	SLY2
SCR	interacted with	SHR
SCR	interacted with	AP2
SCR	interacted with	IAA14
SCR	interacted with	CYCD6;1
SCR	interacted with	RRF
DRB4	interacted with	LBA1
DRB4	interacted with	DCL4
AT5G10650	interacted with	CIP8
MMZ1	interacted with	CIP8
MMZ1	interacted with	AT5G60250
MMZ1	interacted with	UBC7
MMZ1	interacted with	AT5G45290
MMZ1	interacted with	ASK2
MMZ1	interacted with	AT5G41580
MMZ1	interacted with	AT5G22920
MMZ1	interacted with	PA2
MMZ1	interacted with	ELF6
MMZ1	interacted with	AT5G01980
MMZ1	interacted with	AT5G01720
MMZ1	interacted with	DCAF1
MMZ1	interacted with	AT3G61790
MMZ1	interacted with	AT3G60080
MMZ1	interacted with	AT3G53690
MMZ1	interacted with	UBC32
MMZ1	interacted with	AT3G07550
MMZ1	interacted with	LUL4
MMZ1	interacted with	ARI7
MMZ1	interacted with	EBF1
MMZ1	interacted with	UBC35
MMZ1	interacted with	UPL2
MMZ1	interacted with	LIG6
MMZ1	interacted with	EDA16
MMZ1	interacted with	CYCA3;2
AT1G34300	interacted with	AT5G13830
AT1G34300	interacted with	AT5G08690
AT1G34300	interacted with	CKI6
AT3G11320	interacted with	XBAT32
CKX7	interacted with	CYP735A1
CKX7	interacted with	YUC6
BBX12	interacted with	TOC1
BBX12	interacted with	AT5G50915
AT1G49870	interacted with	CYC1BAT
AT1G49870	interacted with	AT3G20150
UPL2	interacted with	CIP8
UPL2	interacted with	AT5G60250
UPL2	interacted with	UBC7
UPL2	interacted with	AT5G56350
UPL2	interacted with	HSP90.1
UPL2	interacted with	LBA1
UPL2	interacted with	AT5G45290
UPL2	interacted with	ASK2
UPL2	interacted with	AT5G25270
UPL2	interacted with	AT5G22920
UPL2	interacted with	AT5G14530
UPL2	interacted with	APT5
UPL2	interacted with	TRS120
UPL2	interacted with	CDKC;1
UPL2	interacted with	GDI
UPL2	interacted with	UBP12
UPL2	interacted with	HSC70-1
UPL2	interacted with	AT5G01980
UPL2	interacted with	AT5G01720
UPL2	interacted with	AT4G38200
UPL2	interacted with	DCAF1
UPL2	interacted with	UBP24
UPL2	interacted with	APT3
UPL2	interacted with	AARE
UPL2	interacted with	AT3G61790
UPL2	interacted with	AT3G60860
UPL2	interacted with	AT3G60080
UPL2	interacted with	AT3G53690
UPL2	interacted with	LOX2
UPL2	interacted with	UBC32
UPL2	interacted with	SPL5
UPL2	interacted with	AT3G09100
UPL2	interacted with	AT3G07550
UPL2	interacted with	LUL4
UPL2	interacted with	AT2G45040
UPL2	interacted with	COP1
UPL2	interacted with	ARI7
UPL2	interacted with	EBF1
UPL2	interacted with	RPN1A
UPL2	interacted with	DSK2
UPL2	interacted with	UBC35
TIM50	interacted with	AT5G05520
TIM50	interacted with	NFD1
TIM50	interacted with	AT4G28450
TIM50	interacted with	XTR6
TIM50	interacted with	TUA6
TIM50	interacted with	HSP60
TIM50	interacted with	AT2G15690
GLC	interacted with	APE2
GLC	interacted with	DFR
GLC	interacted with	SS1
GLC	interacted with	SPS1F
GLC	interacted with	UGT78D2
GLC	interacted with	FLS1
GLC	interacted with	ARA1
GLC	interacted with	SWEET17
GLC	interacted with	UGE5
GLC	interacted with	UXS1
GLC	interacted with	F3H
GLC	interacted with	PAP17
GLC	interacted with	C4H
GLC	interacted with	FUC1
AT4G38890	interacted with	AT5G25800
AT4G38890	interacted with	TOZ
BGLU46	interacted with	AT5G58090
BGLU46	interacted with	AT5G11720
BGLU46	interacted with	WRKY13
BGLU46	interacted with	MEE68
BGLU46	interacted with	CSLG2
BGLU46	interacted with	AT3G07570
BGLU46	interacted with	XTH32
BGLU46	interacted with	AT1G66250
AT5G56350	interacted with	NDPK2
AT5G56350	interacted with	RPT3
VPS15	interacted with	VAM3
VPS15	interacted with	RABF2A
VPS15	interacted with	YAK1
VPS15	interacted with	AT5G14530
VPS15	interacted with	AT4G30790
OVA9	interacted with	ERS
OVA9	interacted with	RPT3
OVA9	interacted with	AT5G35530
OVA9	interacted with	EMB2247
OVA9	interacted with	AT4G38890
OVA9	interacted with	TPI
OVA9	interacted with	RPL23AB
OVA9	interacted with	RACK1C_AT
OVA9	interacted with	AT1G74060
OVA9	interacted with	AT1G70600
OVA9	interacted with	AT1G29880
AT4G03100	interacted with	CYC1BAT
AT4G36680	interacted with	AT5G12460
LCR	interacted with	TCP2
LCR	interacted with	AFB2
LCR	interacted with	GLR5
LCR	interacted with	AT2G03500
LCR	interacted with	ATHB-15
LCR	interacted with	TCP24
LCR	interacted with	SPL11
AT3G56770	interacted with	AT5G50915
AT3G56770	interacted with	AT4G34950
AP3	interacted with	TOC1
AP3	interacted with	CHR4
AP3	interacted with	BEL1
AP3	interacted with	KAN
AP3	interacted with	PTL
AP3	interacted with	RPL
AP3	interacted with	AP2
ULP1D	interacted with	AT5G41580
ULP1D	interacted with	ESD4
ULP1D	interacted with	UBC32
ULP1D	interacted with	RGA1
SOS5	interacted with	CESA6
SOS5	interacted with	AT5G62620
SOS5	interacted with	AT4G21060
PDIL2-2	interacted with	RPT3
PDIL2-2	interacted with	TRX2
PDIL2-2	interacted with	P58IPK
PDIL2-2	interacted with	CDPK6
PDIL2-2	interacted with	ATERDJ3B
PDIL2-2	interacted with	GR
PDIL2-2	interacted with	PDIL1-2
PDIL2-2	interacted with	ERO1
PDIL2-2	interacted with	NAC028
SPCH	interacted with	bHLH093
AT4G28450	interacted with	DPD1
AT4G28450	interacted with	AT5G25800
AT4G28450	interacted with	TOZ
AT4G28450	interacted with	AT5G13830
AT4G28450	interacted with	AT4G36680
AT4G28450	interacted with	NFD1
AT3G48420	interacted with	PLR1
AT3G48420	interacted with	APE2
AT3G48420	interacted with	G6PD1
AT3G48420	interacted with	ENH1
AT3G48420	interacted with	GLU1
AT3G48420	interacted with	SHM1
AT3G48420	interacted with	GLDP1
AT3G48420	interacted with	NdhT
AT3G48420	interacted with	RRF
AT3G48420	interacted with	TPI
UGE5	interacted with	AT5G18200
UGE5	interacted with	CSLG2
UGE5	interacted with	ARA1
NRT1:2	interacted with	ABI1
NRT1:2	interacted with	NIR1
AT3G25400	interacted with	BETA-UP
AT3G25400	interacted with	BZO2H3
AT3G25400	interacted with	AT5G22920
AT3G25400	interacted with	EMB269
GR	interacted with	ERS
GR	interacted with	NDPK2
GR	interacted with	SERAT1;1
GR	interacted with	GLT1
GR	interacted with	TRX2
GR	interacted with	G6PD1
GR	interacted with	GLU1
GR	interacted with	SHM1
GR	interacted with	APX3
GR	interacted with	GLDP1
GR	interacted with	TPI
AT4G38900	interacted with	BZO2H3
AT4G38900	interacted with	AT5G22840
HDA6	interacted with	AT5G65360.1
FLA2	interacted with	CESA6
FLA2	interacted with	CESA1
FLA2	interacted with	AT4G18670
KNAT6	interacted with	HSL2
KNAT6	interacted with	BEL1
KNAT6	interacted with	KAN
KNAT6	interacted with	CRN
KNAT6	interacted with	PTL
KNAT6	interacted with	RPL
KNAT6	interacted with	BLH2
KNAT6	interacted with	BOP2
KNAT6	interacted with	STIP
KNAT6	interacted with	ETT
KNAT6	interacted with	HB24
KNAT6	interacted with	HB33
KNAT6	interacted with	KAN2
AT2G32000	interacted with	AT5G43210
AT2G32000	interacted with	AT5G42620
AT2G32000	interacted with	SVR3
AT2G32000	interacted with	RAD54
AT2G32000	interacted with	AT3G10030
AT5G42620	interacted with	AT5G58280
AT5G42620	interacted with	VAM3
NRPD1A	interacted with	AT5G65360.1
NRPD1A	interacted with	HDA6
NRPD1A	interacted with	LBA1
NRPD1A	interacted with	AT5G35530
NRPD1A	interacted with	AT5G25270
NRPD1A	interacted with	DCL4
NRPD1A	interacted with	TOZ
NRPD1A	interacted with	SUVH4
NRPD1A	interacted with	CDKC;1
NRPD1A	interacted with	ELF6
NRPD1A	interacted with	LARP1c
NRPD1A	interacted with	GB2
NRPD1A	interacted with	UBP24
NRPD1A	interacted with	NRPB2
NRPD1A	interacted with	SUVH9
NRPD1A	interacted with	AT4G04180
NRPD1A	interacted with	BSL1
NRPD1A	interacted with	DRB4
NRPD1A	interacted with	AT3G58580
NRPD1A	interacted with	RPL23AB
NRPD1A	interacted with	DMS3
NRPD1A	interacted with	CDC2
NRPD1A	interacted with	AT3G09100
NRPD1A	interacted with	ATCHR12
NRPD1A	interacted with	TOPP9
NRPD1A	interacted with	HASTY
NRPD1A	interacted with	DCL2
NRPD1A	interacted with	SIGF
NRPD1A	interacted with	AGO6
NRPD1A	interacted with	AT2G32000
NRPD1A	interacted with	AT2G29070
NRPD1A	interacted with	DRB2
NRPD1A	interacted with	AGO4
NRPD1A	interacted with	DSK2
NRPD1A	interacted with	NRPB6B
NRPD1A	interacted with	ELF7
NRPD1A	interacted with	XRN3
NRPD1A	interacted with	AT1G75510
NRPD1A	interacted with	CSTF64
NRPD1A	interacted with	AT1G70600
NRPD1A	interacted with	UPL2
NRPD1A	interacted with	AT1G65810
WRKY9	interacted with	CRK25
WRKY9	interacted with	AT3G24240
SCPL51	interacted with	AT5G12100
AT3G63380	interacted with	AT5G39670
AT3G63380	interacted with	ABCB27
CYC1BAT	interacted with	AT5G62550
CYC1BAT	interacted with	AT5G33370
MIPS2	interacted with	SAL1
MIPS2	interacted with	ATXR5
MIPS2	interacted with	AT3G07180
ARF9	interacted with	IAA27
AT2G03500	interacted with	bHLH093
AT2G03500	interacted with	CIB1
AT2G03500	interacted with	TCP14
AT2G03500	interacted with	GLR5
AT2G03500	interacted with	AT2G26730
FNR2	interacted with	AT5G54630
FNR2	interacted with	APE2
FNR2	interacted with	G6PD1
FNR2	interacted with	CBR
FNR2	interacted with	ENH1
FNR2	interacted with	GLU1
FNR2	interacted with	SHM1
FNR2	interacted with	GLDP1
FNR2	interacted with	TPI
FNR2	interacted with	GR
FNR2	interacted with	AT3G48420
FNR2	interacted with	ATAB2
FNR2	interacted with	GAPC1
FNR2	interacted with	AT2G44920
FNR2	interacted with	SIGF
FNR2	interacted with	NIR1
RPP13	interacted with	WRKY50
AT5G50915	interacted with	SPCH
AT1G26610	interacted with	PXY
AT1G26610	interacted with	LBA1
AT1G26610	interacted with	MYB73
AT1G26610	interacted with	STY1
AT1G26610	interacted with	GATA1
ALDH3H1	interacted with	BETA-UP
ALDH3H1	interacted with	AT5G56350
ALDH3H1	interacted with	GLT1
ALDH3H1	interacted with	PTR3
ALDH3H1	interacted with	ACS
ALDH3H1	interacted with	G6PD1
ALDH3H1	interacted with	YUC6
ALDH3H1	interacted with	AT5G13400
ALDH3H1	interacted with	HMGS
ALDH3H1	interacted with	TPI
ALDH3H1	interacted with	ATPK7
ALDH3H1	interacted with	MGT4
ALDH3H1	interacted with	AAE13
ALDH3H1	interacted with	ALIS1
ALDH3H1	interacted with	GAPC1
ALDH3H1	interacted with	AT2G45040
ALDH3H1	interacted with	PAO2
ALDH3H1	interacted with	ALDH6B2
ALDH3H1	interacted with	LACS8
ALDH3H1	interacted with	AT2G03510
ALDH3H1	interacted with	PTR2
ALDH3H1	interacted with	HMG1
ALDH3H1	interacted with	AT1G68570
ALDH3H1	interacted with	AT1G52190
AT4G38870	interacted with	AT5G49610
At4g37740	interacted with	AT5G15080
GPRI1	interacted with	AT5G54630
GPRI1	interacted with	PORA
GPRI1	interacted with	APE2
GPRI1	interacted with	GLU1
GPRI1	interacted with	NdhT
GPRI1	interacted with	AT3G48420
GPRI1	interacted with	AT2G44920
GPRI1	interacted with	ZFP8
GPRI1	interacted with	SIGF
GPRI1	interacted with	GUN1
AT3G29185	interacted with	CRR21
AT3G29185	interacted with	PLR1
AT3G29185	interacted with	G6PD1
AT3G29185	interacted with	EMB269
AT3G29185	interacted with	UNE10
AT3G29185	interacted with	RRF
AT3G29185	interacted with	AT3G48420
TCP12	interacted with	HEC2
TCP12	interacted with	TCP14
GAPC1	interacted with	RPT3
GAPC1	interacted with	AT5G56350
GAPC1	interacted with	HSP90.1
GAPC1	interacted with	TRX2
GAPC1	interacted with	G6PD1
GAPC1	interacted with	AT5G08690
GAPC1	interacted with	HSC70-1
GAPC1	interacted with	AP2
GAPC1	interacted with	APX3
GAPC1	interacted with	TUA6
GAPC1	interacted with	HMGS
GAPC1	interacted with	TPI
GAPC1	interacted with	GR
GAPC1	interacted with	HSP60
GAPC1	interacted with	FYPP3
GAPC1	interacted with	PAP17
GAPC1	interacted with	PLDALPHA1
AT2G37030	interacted with	NDPK2
AT2G37030	interacted with	TTL3
LIG6	interacted with	FAS2
LIG6	interacted with	AT5G43210
LIG6	interacted with	AT5G42620
LIG6	interacted with	AT5G41580
LIG6	interacted with	AT5G25800
LIG6	interacted with	AT4G29000
LIG6	interacted with	TCX2
LIG6	interacted with	ORC1A
LIG6	interacted with	MLH1
LIG6	interacted with	CDC2
LIG6	interacted with	PUB13
LIG6	interacted with	HMG
LIG6	interacted with	TSO1
LIG6	interacted with	RAD54
LIG6	interacted with	AT3G10030
LIG6	interacted with	CHR11
LIG6	interacted with	GAPC1
LIG6	interacted with	ASG3
LIG6	interacted with	AT2G36200
LIG6	interacted with	COP1
LIG6	interacted with	AT2G32000
LIG6	interacted with	XBAT31
LIG6	interacted with	MIPS2
AT3G06130	interacted with	AT5G52450
AT3G06130	interacted with	AT5G35530
AT3G16350	interacted with	AT5G51190
AT3G16350	interacted with	BZO2H3
AT3G16350	interacted with	MYB4
AT3G16350	interacted with	WRKY11
AT3G16350	interacted with	DEL1
HVT1	interacted with	AT5G51300
HVT1	interacted with	TOZ
HVT1	interacted with	UBP24
PRX52	interacted with	AAP6
CRR22	interacted with	HCF152
CSTF64	interacted with	U2AF35B
CSTF64	interacted with	AT5G40490
CSTF64	interacted with	AT5G14530
CSTF64	interacted with	HSC70-1
CSTF64	interacted with	NRPB2
CSTF64	interacted with	WDR5a
CSTF64	interacted with	AT3G07810
CSTF64	interacted with	HASTY
CSTF64	interacted with	FVE
CSTF64	interacted with	emb2444
CSTF64	interacted with	MSI2
CSTF64	interacted with	NRPB6B
CSTF64	interacted with	XRN3
CSTF64	interacted with	AT1G75510
ESE3	interacted with	BSK5
COL4	interacted with	G6PD1
PUB19	interacted with	RD26
PUB19	interacted with	ABI1
PUB19	interacted with	HCF152
PUB19	interacted with	NTL8
AT3G25600	interacted with	At5g54490
AT3G25600	interacted with	AT5G51190
AT3G25600	interacted with	AT5G39670
AT3G25600	interacted with	AT4G37250
AT3G25600	interacted with	AT4G27280
AT3G25600	interacted with	AT4G26470
AT3G25600	interacted with	AT3G59080
AT2G01210	interacted with	WRKY2
AT3G18860	interacted with	AT5G25270
AT3G18860	interacted with	UBP12
AT3G18860	interacted with	UBP24
AT3G18860	interacted with	AT4G10790
AT3G18860	interacted with	NSF
AT3G18860	interacted with	PUX4
AT3G18860	interacted with	AT4G04180
AT3G18860	interacted with	AT4G02480
AT3G18860	interacted with	AT3G21060
AT5G45290	interacted with	CIP8
AT5G45290	interacted with	AT5G60250
AT5G45290	interacted with	UBC7
AT1G68920	interacted with	AT3G17100
ASK2	interacted with	CIP8
ASK2	interacted with	AT5G60250
ASK2	interacted with	UBC7
ASK2	interacted with	HSP90.1
ASK2	interacted with	AT5G49610
ASK2	interacted with	SLY2
ASK2	interacted with	AT5G45290
ZIM	interacted with	BRI1
ZIM	interacted with	AP2
HB-2	interacted with	AT5G39670
HB-2	interacted with	KAN
HB-2	interacted with	BIM1
HB-2	interacted with	HAT14
HB-2	interacted with	HAT22
HB-2	interacted with	BBX28
HB-2	interacted with	ZIM
RPM1	interacted with	CHR4
RPM1	interacted with	OCP3
RPM1	interacted with	BRI1
RPM1	interacted with	AT4G31910
RPM1	interacted with	PUB13
RPM1	interacted with	HERK1
RPM1	interacted with	PAP17
MLH1	interacted with	HSP90.1
MLH1	interacted with	AT5G47690
MLH1	interacted with	CHR4
MLH1	interacted with	AT5G43210
MLH1	interacted with	AT5G42620
MLH1	interacted with	ATXR5
AT1G11050	interacted with	HB51
AT1G11050	interacted with	MYB17
AT1G11050	interacted with	AT3G59080
AT1G11050	interacted with	CZF1
AT1G11050	interacted with	WRKY33
AT1G11050	interacted with	AGL44
AT1G11050	interacted with	WRKY40
AT1G11050	interacted with	STZ
HSP60	interacted with	RPT3
HSP60	interacted with	HSP90.1
HSP60	interacted with	PTR3
HSP60	interacted with	AT5G35530
HSP60	interacted with	AT5G08690
HSP60	interacted with	HSC70-1
HSP60	interacted with	AT4G28450
HSP60	interacted with	AT-HSFB2B
HSP60	interacted with	RPL23AB
HSP60	interacted with	J3
HSP60	interacted with	ROF1
OZF1	interacted with	HSFB2A
AT2G36980	interacted with	EMB2247
WRKY11	interacted with	AT5G51190
WRKY11	interacted with	AT5G42440
AKHSDH2	interacted with	NDPK2
AKHSDH2	interacted with	SERAT1;1
AKHSDH2	interacted with	GLU1
AKHSDH2	interacted with	APX3
ATCHR12	interacted with	AT5G65360.1
ATCHR12	interacted with	HDA6
ATCHR12	interacted with	CHR4
ATCHR12	interacted with	CHC1
ATCHR12	interacted with	TRS120
ATCHR12	interacted with	ELF6
ATCHR12	interacted with	NRPB2
ATCHR12	interacted with	UNE10
ATCHR12	interacted with	ARP7
ATCHR12	interacted with	HIRA
ATCHR12	interacted with	HMG
ATCHR12	interacted with	CHR11
AT5G54830	interacted with	AT5G55040
AT1G73340	interacted with	BAS1
PA2	interacted with	HSP90.1
HB31	interacted with	ATHB-7
HB31	interacted with	HB33
HB31	interacted with	AGL12
AT1G68570	interacted with	PTR3
AT1G68570	interacted with	AT5G19500
AT1G68570	interacted with	AT5G13400
AT1G68570	interacted with	MGT4
AT1G68570	interacted with	SWEET2
AT1G68570	interacted with	ALIS1
AT1G68570	interacted with	AT2G45040
AT1G68570	interacted with	NIR1
AT1G68570	interacted with	PTR2
AT1G49850	interacted with	CIP8
AT1G49850	interacted with	AT5G53110
AT1G49850	interacted with	AT2G39710
UBP12	interacted with	RPT3
UBP12	interacted with	AT5G41580
UBP12	interacted with	AT5G25270
AT5G56890	interacted with	AT5G56900
MEE31	interacted with	ACS
MEE31	interacted with	G6PD1
MEE31	interacted with	BMY3
MEE31	interacted with	AT5G18200
MEE31	interacted with	UGE5
MEE31	interacted with	GAE3
MEE31	interacted with	AT3G59480
MEE31	interacted with	TPI
LYK3	interacted with	PUB13
LYK3	interacted with	AT3G16350
HB51	interacted with	ESE3
AT5G01380	interacted with	ESE3
AT5G01380	interacted with	AT5G13200
AT5G01380	interacted with	XXT3
AT5G01380	interacted with	PRX52
AT5G01380	interacted with	HB51
AT5G01380	interacted with	RPL
NAPRT2	interacted with	SVR3
NAPRT2	interacted with	GDI
NAPRT2	interacted with	P58IPK
NAPRT2	interacted with	AT4G14930
NAPRT2	interacted with	AT4G10790
HSC70-1	interacted with	MAN7
HSC70-1	interacted with	HSFB2A
HSC70-1	interacted with	RPT3
HSC70-1	interacted with	AT5G56350
HSC70-1	interacted with	HSP90.1
HSC70-1	interacted with	U2AF35B
HSC70-1	interacted with	ASK2
HSC70-1	interacted with	AT5G25270
HSC70-1	interacted with	AT5G23240
HSC70-1	interacted with	APT5
HSC70-1	interacted with	CDKC;1
HSC70-1	interacted with	GDI
HSC70-1	interacted with	P58IPK
U2AF35B	interacted with	AT5G51300
VPS41	interacted with	VAM3
VPS41	interacted with	RABF2A
VPS41	interacted with	AT5G41940
VPS41	interacted with	TRS120
VPS41	interacted with	GDI
VPS41	interacted with	MYB98
VPS41	interacted with	NSF
VPS41	interacted with	AT4G01400
VPS41	interacted with	ARA6
VPS41	interacted with	AP3
VPS41	interacted with	AT3G11130
VPS41	interacted with	AT1G16860
PAB2	interacted with	AAP6
PAB2	interacted with	LBA1
PAB2	interacted with	AT5G35530
PAB2	interacted with	AT5G14530
PAB2	interacted with	OCP3
PAB2	interacted with	LARP1c
TRFL2	interacted with	HCF152
AT1G68390	interacted with	IRX3
AT1G68390	interacted with	AME3
AT1G68390	interacted with	AT4G16070
AT1G68390	interacted with	KIN12B
AT1G68390	interacted with	AT3G15010
CYP722A1	interacted with	CYP72A15
SAR3	interacted with	ARA12
SAR3	interacted with	AP2
SAR3	interacted with	LARP1c
SAR3	interacted with	AT4G27640
SAR3	interacted with	ESD4
SAR3	interacted with	AP3
SAR3	interacted with	HASTY
SAR3	interacted with	SPL9
SAR3	interacted with	ETT
SAR3	interacted with	AT2G26490
AT1G25550	interacted with	PUB24
AT1G25550	interacted with	PAP12
AT1G25550	interacted with	NIR1
AT1G25550	interacted with	NAC025
CT-BMY	interacted with	HSL2
CT-BMY	interacted with	APE2
CT-BMY	interacted with	SS1
CT-BMY	interacted with	AT5G11720
D27	interacted with	CPD
D27	interacted with	AT2G26490
D27	interacted with	TCP12
DPL1	interacted with	PTR3
HMGS	interacted with	EXL2
HMGS	interacted with	DFR
HMGS	interacted with	ACS
HMGS	interacted with	G6PD1
HMGS	interacted with	PEL3
HMGS	interacted with	UBP12
HMGS	interacted with	CPD
HMGS	interacted with	GGPS1
AT1G20760	interacted with	WRKY27
AT1G20760	interacted with	RABF2A
AT1G20760	interacted with	AT5G25270
AT1G20760	interacted with	CDPK6
AT1G20760	interacted with	BSL1
AT1G20760	interacted with	ARPC5A
AT1G20760	interacted with	WRKY22
AT1G20760	interacted with	DL1E
AT1G20760	interacted with	ARA6
AT1G20760	interacted with	AT3G11130
AT1G20760	interacted with	F8A24.17
AT1G20760	interacted with	AT2G21440
AT1G20760	interacted with	DSK2
AT1G20760	interacted with	AGO1
SPL7	interacted with	AT5G41580
AT1G18470	interacted with	SHR
AT1G18470	interacted with	SCR
AT1G18470	interacted with	POK2
SPL8	interacted with	AT5G23240
SPL8	interacted with	2003-09-01
FHY3	interacted with	ASL1
FHY3	interacted with	TOC1
FHY3	interacted with	SPCH
FHY3	interacted with	RABF2A
FHY3	interacted with	AT4G15020
FHY3	interacted with	AT3G57600
PTR2	interacted with	PTR3
PTR2	interacted with	AT5G13400
PTR2	interacted with	ALIS1
PTR2	interacted with	AT2G45040
BMY9	interacted with	SS1
BMY9	interacted with	AT5G23240
BMY9	interacted with	AT5G11720
BMY9	interacted with	CT-BMY
At4g37640	interacted with	TIP
At4g37640	interacted with	OCP3
AT3G07810	interacted with	AT5G39670
AT3G07810	interacted with	AT5G14530
AT3G07810	interacted with	HB-2
AT4G12750	interacted with	OCP3
AT1G34220	interacted with	VPS24.1
AT1G34220	interacted with	GDI
AT1G34220	interacted with	P58IPK
AT1G34220	interacted with	AT4G10790
AT1G34220	interacted with	AT2G37840
AT1G34220	interacted with	SKD1
AT1G34220	interacted with	AGO4
AT1G34220	interacted with	NAPRT2
AT1G34220	interacted with	SERPIN1
MYC4	interacted with	AT5G50915
MYC4	interacted with	ZIM
CJD1	interacted with	AT3G53690
CJD1	interacted with	AT1G10310
CIPK8	interacted with	RD26
APT5	interacted with	NDPK2
APT5	interacted with	AT5G56350
APT5	interacted with	HSP90.1
APT5	interacted with	AT5G35530
ERF3	interacted with	LBA1
ERF3	interacted with	AT5G03490
ERF3	interacted with	AP2
ERF3	interacted with	AT2G40200
ERF3	interacted with	CZF1
AGL12	interacted with	BZO2H3
AGL12	interacted with	NF-YB13
AGL12	interacted with	AL5
AGL12	interacted with	RPL
AGL12	interacted with	FCA
AGL12	interacted with	bZIP16
ATMPK13	interacted with	BSL1
ATMPK13	interacted with	HASTY
ATMPK13	interacted with	AT2G25760
ATMPK13	interacted with	MPK7
ATMPK13	interacted with	MKK9
STO	interacted with	COL5
STO	interacted with	HB-2
STO	interacted with	COP1
STO	interacted with	RGA1
STO	interacted with	AT1G47480
STO	interacted with	GAI
AT1G58110	interacted with	AGL12
C4H	interacted with	MYB111
C4H	interacted with	HCT
C4H	interacted with	DFR
C4H	interacted with	MYB86
C4H	interacted with	AT5G19440
C4H	interacted with	IRX3
C4H	interacted with	UGT78D2
C4H	interacted with	FLS1
C4H	interacted with	MYB4
C4H	interacted with	AP2
C4H	interacted with	CESA1
C4H	interacted with	MYB85
C4H	interacted with	AT4G19010
C4H	interacted with	HMGS
C4H	interacted with	F3H
C4H	interacted with	PAP17
C4H	interacted with	AAE13
C4H	interacted with	CYP72A15
C4H	interacted with	MYB26
C4H	interacted with	MYB12
C4H	interacted with	NST1
PUB9	interacted with	SVR3
SUVR4	interacted with	SVR3
SUVR4	interacted with	ATXR5
SUVR4	interacted with	ELF6
SUVR4	interacted with	AT3G26850
SUVR4	interacted with	AT3G21060
FAS2	interacted with	AT5G65360.1
UNE16	interacted with	WRKY27
UNE16	interacted with	TCX2
AT3G26630	interacted with	HB51
YY1	interacted with	PA2
AT5G07670	interacted with	GLT1
BRL3	interacted with	MPL1
BRL3	interacted with	SHR
BRL3	interacted with	BSK1
BRL3	interacted with	CDPK6
BRL3	interacted with	BSL1
BRL3	interacted with	DL1E
BRL3	interacted with	UBC32
PPR2	interacted with	ASL1
PPR2	interacted with	HAT14
PPR2	interacted with	HSP23.6
RAP2.7	interacted with	AT5G65530
RAP2.7	interacted with	TOC1
RAP2.7	interacted with	COL5
RAP2.7	interacted with	KAN
RAP2.7	interacted with	FRL1
RAP2.7	interacted with	SPL5
RAP2.7	interacted with	AT3G07870
RAP2.7	interacted with	COL2
RAP2.7	interacted with	AT2G44940
RAP2.7	interacted with	SPL9
AT1G72210	interacted with	AT5G39670
AT1G72210	interacted with	WRKY50
AT1G72210	interacted with	CIB1
AT1G72210	interacted with	HB-2
AT1G72210	interacted with	WRKY70
AT1G72210	interacted with	AT3G07810
AT1G72210	interacted with	GL2
AT1G72210	interacted with	NF-YA3
SLO2	interacted with	BIR6
NF-YA9	interacted with	REV
NF-YA9	interacted with	NF-YB6
NF-YA9	interacted with	At4g37740
AT1G24620	interacted with	AT5G56350
AT1G24620	interacted with	HSP90.1
AT1G24620	interacted with	DMR6
AT1G24620	interacted with	AT5G18910
AT1G24620	interacted with	CDKC;1
AT1G24620	interacted with	HSC70-1
AT1G24620	interacted with	AT4G26470
AT1G24620	interacted with	AARE
AT1G24620	interacted with	UNE10
AT1G24620	interacted with	LOX2
AT1G24620	interacted with	ACA9
AT1G24620	interacted with	AT2G45040
AT1G24620	interacted with	RPN1A
AT1G24620	interacted with	UPL2
AT1G24620	interacted with	SERPIN1
EXO70D3	interacted with	AT5G42620
EXO70D3	interacted with	MGT4
PP2A-4	interacted with	AT4G38900
PP2A-4	interacted with	AT4G30790
PP2A-4	interacted with	CKI6
PP2A-4	interacted with	HMGS
DOF2.4	interacted with	bHLH093
AT3G42050	interacted with	AT5G08690
AT3G42050	interacted with	ATERDJ3B
NAC074	interacted with	CYP84A1
UTR5	interacted with	RPP13
PIP5K1	interacted with	RPT3
PIP5K1	interacted with	PLDALPHA1
PIP5K1	interacted with	AT2G40116
OPR1	interacted with	APT5
OPR1	interacted with	ZIM
OPR1	interacted with	APT3
OPR1	interacted with	GR
OPR1	interacted with	LOX2
APL	interacted with	MYBR1
APL	interacted with	PXY
APL	interacted with	AT5G59210
APL	interacted with	HCT
APL	interacted with	DFR
APL	interacted with	MYB86
APL	interacted with	IRX3
APL	interacted with	MYB16
APL	interacted with	FLS1
APL	interacted with	MYB4
APL	interacted with	MYB73
APL	interacted with	AP2
APL	interacted with	CYP84A1
APL	interacted with	MYB85
APL	interacted with	UNE12
APL	interacted with	AP3
APL	interacted with	F3H
APL	interacted with	TCP14
APL	interacted with	PAP17
APL	interacted with	NST1
APL	interacted with	SPL9
APL	interacted with	C4H
APL	interacted with	SAR3
DMR6	interacted with	DFR
DMR6	interacted with	TRX2
CES	interacted with	BIN2
CES	interacted with	NTT
CES	interacted with	PUM2
HSP90.1	interacted with	HSFB2A
HSP90.1	interacted with	RPT3
HSP90.1	interacted with	AT5G56350
AT3G17850	interacted with	FAS2
MSI2	interacted with	AT5G65360.1
MSI2	interacted with	FAS2
MSI2	interacted with	HDA6
MSI2	interacted with	CHR4
MSI2	interacted with	AT5G14530
MSI2	interacted with	AT5G12400
MSI2	interacted with	ELF6
MSI2	interacted with	VPS15
MSI2	interacted with	AT4G29000
MSI2	interacted with	AT4G28450
MSI2	interacted with	TCX2
MSI2	interacted with	WDR5a
MSI2	interacted with	RID3
MSI2	interacted with	HIRA
MSI2	interacted with	HMG
MSI2	interacted with	TSO1
MSI2	interacted with	ALY3
MSI2	interacted with	AT3G21060
MSI2	interacted with	CHR11
MSI2	interacted with	ASG3
MSI2	interacted with	COP1
MSI2	interacted with	FVE
TRS120	interacted with	RABA4a
PLL4	interacted with	BRI1
PLL4	interacted with	AP2
PLL4	interacted with	OST1
PLL4	interacted with	ABI1
PLL4	interacted with	ZIM
PLL4	interacted with	FYPP3
PLL4	interacted with	PAP17
PLL4	interacted with	PLDALPHA1
RCF3	interacted with	BGAL10
SPL11	interacted with	BRI1
SPL11	interacted with	PUB13
SPL11	interacted with	NEK5
SPL11	interacted with	PUB24
SPL11	interacted with	RAP2.7
SPL11	interacted with	SAR3
SPL11	interacted with	ARF17
APE2	interacted with	AT5G54630
AT2G41890	interacted with	AT5G19730
AT2G41890	interacted with	ROPGEF1
AT2G41890	interacted with	AT3G55290
IAA27	interacted with	AT5G01990
EXO70E1	interacted with	AT5G58620
EXO70E1	interacted with	AT5G42620
AT5G02370	interacted with	MYBR1
FCA	interacted with	TOC1
FCA	interacted with	CPD
FCA	interacted with	BRI1
AKHSDH1	interacted with	SERAT1;1
AKHSDH1	interacted with	GLU1
AKHSDH1	interacted with	APX3
AKHSDH1	interacted with	AKHSDH2
AKHSDH1	interacted with	AT2G05830
AKHSDH1	interacted with	RPI2
FES1	interacted with	TOC1
FES1	interacted with	FRL1
AT4G27130	interacted with	AT5G63380
AT4G27130	interacted with	LBA1
AT4G27130	interacted with	AT5G35530
DMS3	interacted with	SUVH4
DMS3	interacted with	NRPB2
DMS3	interacted with	SUVH9
ATSBT5.2	interacted with	BZIP17
ATSBT5.2	interacted with	PRS
MYB21	interacted with	AP2
MYB21	interacted with	ZIM
MYB21	interacted with	MYC4
LACS8	interacted with	LACS7
LACS8	interacted with	MPL1
LACS8	interacted with	CDC2
LACS8	interacted with	AT3G18860
LACS8	interacted with	AT2G23390
AT5G22840	interacted with	AT5G51300
AT2G26490	interacted with	AT5G58620
AT2G26490	interacted with	CZF1
AT2G40435	interacted with	UNE10
AT1G47480	interacted with	SHR
AT1G47480	interacted with	AT2G03500
AT1G47480	interacted with	ORA47
SYTA	interacted with	ERMO2
AT2G36026	interacted with	BIN2
SNRK2-8	interacted with	IRX15-L
SNRK2-8	interacted with	AT5G65530
SNRK2-8	interacted with	AT5G42440
SNRK2-8	interacted with	AT5G15080
SNRK2-8	interacted with	OST1
SNRK2-8	interacted with	ABI1
SNRK2-8	interacted with	APK2B
SUMM2	interacted with	MEKK1
SUMM2	interacted with	AT1G73660
SUMM2	interacted with	WRKY9
SERPIN1	interacted with	AT5G56350
SERPIN1	interacted with	HSP90.1
SERPIN1	interacted with	AT5G11720
SERPIN1	interacted with	APT5
SERPIN1	interacted with	CDKC;1
SERPIN1	interacted with	GDI
SERPIN1	interacted with	P58IPK
SERPIN1	interacted with	HSC70-1
SERPIN1	interacted with	APT3
SERPIN1	interacted with	AARE
SERPIN1	interacted with	AT4G10790
SERPIN1	interacted with	LOX2
SERPIN1	interacted with	AT2G45040
SERPIN1	interacted with	NAPRT2
SERPIN1	interacted with	RPN1A
SERPIN1	interacted with	MC5
SERPIN1	interacted with	UPL2
SERPIN1	interacted with	XYL1
PMI1	interacted with	AT5G20610
PMI1	interacted with	GLU1
PMI1	interacted with	NdhT
PMI1	interacted with	PHOT1
AT2G22360	interacted with	HSP90.1
AT2G22360	interacted with	TPR16
AT2G22360	interacted with	HSC70-1
AT2G22360	interacted with	NdhT
AT2G22360	interacted with	ITN1
DCP5	interacted with	LBA1
DCP5	interacted with	P58IPK
DCP5	interacted with	SD2-5
DCP5	interacted with	AP3
DCP5	interacted with	SUO
DCP5	interacted with	PUM2
DCP5	interacted with	XRN3
KNAT3	interacted with	BEL1
BSK1	interacted with	BSK5
BSK1	interacted with	BRI1
AT5G42350	interacted with	AFB5
AT5G42350	interacted with	SLY2
ORC1A	interacted with	AT5G65360.1
ORC1A	interacted with	FAS2
ORC1A	interacted with	RPT3
ORC1A	interacted with	CYC1BAT
ORC1A	interacted with	FZR2
ORC1A	interacted with	AT4G16970
GAPC2	interacted with	AT5G56350
GAPC2	interacted with	HSP90.1
GAPC2	interacted with	TRX2
GAPC2	interacted with	G6PD1
GAPC2	interacted with	SS1
GAPC2	interacted with	AT5G08690
GAPC2	interacted with	HSC70-1
GAPC2	interacted with	AP2
GAPC2	interacted with	APX3
GAPC2	interacted with	TUA6
GAPC2	interacted with	HMGS
GAPC2	interacted with	TPI
GAPC2	interacted with	GR
GAPC2	interacted with	HSP60
GAPC2	interacted with	PAP17
GAPC2	interacted with	PLDALPHA1
GAPC2	interacted with	GAPC1
GAPC2	interacted with	ALDH11A3
GAPC2	interacted with	LIG6
GAPC2	interacted with	ALDH3H1
GAPC2	interacted with	FNR2
GAPC2	interacted with	ARP4
RPL	interacted with	MYB82
RPL	interacted with	KNAT3
RPL	interacted with	NF-YB13
RPL	interacted with	KAN
LBD41	interacted with	bHLH093
LBD41	interacted with	ERF-1
LBD41	interacted with	MYB26
MYB85	interacted with	IRX3
MYB85	interacted with	NAC083
CYP77B1	interacted with	PEL3
CYP77B1	interacted with	UGT84A1
CYP77B1	interacted with	ABCB1
CYP77B1	interacted with	AT2G22590
ZML1	interacted with	TOC1
ZML1	interacted with	OFP5
ZML1	interacted with	AP3
ZML1	interacted with	HEC2
AT3G59080	interacted with	At5g54490
AT3G59080	interacted with	AT5G51190
AT3G59080	interacted with	AT4G27280
AT3G59080	interacted with	WRKY22
AT3G59080	interacted with	AT3G63380
KIN12B	interacted with	CYC1BAT
KIN12B	interacted with	AT5G02370
KIN12B	interacted with	CDC20.1
KIN12B	interacted with	AT4G03100
KIN12B	interacted with	FBL17
KIN12B	interacted with	CDC2
AT2G28450	interacted with	HSFB2A
AT2G28450	interacted with	TOZ
AT2G28450	interacted with	AT5G13830
AT2G28450	interacted with	AT4G38890
AT2G28450	interacted with	AT4G28450
AT2G28450	interacted with	FZR2
AT2G28450	interacted with	RID3
AT2G28450	interacted with	CDC2
AT2G28450	interacted with	AT2G29070
UBC35	interacted with	CIP8
UBC35	interacted with	AT5G60250
UBC35	interacted with	UBC7
UBC35	interacted with	AT5G45290
UBC35	interacted with	ASK2
UBC35	interacted with	AT5G22920
UBC35	interacted with	TIP1
UBC35	interacted with	ELF6
UBC35	interacted with	AT5G01980
UBC35	interacted with	AT5G01720
UBC35	interacted with	DCAF1
UBC35	interacted with	AT3G61790
UBC35	interacted with	AT3G60080
UBC35	interacted with	AT3G53690
UBC35	interacted with	GATA6
UBC35	interacted with	scpl48
UBC35	interacted with	UBC32
UBC35	interacted with	AT3G07550
UBC35	interacted with	LUL4
UBC35	interacted with	COP1
UBC35	interacted with	ARI7
UBC35	interacted with	AT2G29070
UBC35	interacted with	EBF1
AT3G24240	interacted with	MYB36
AT3G24240	interacted with	CRK25
AT1G73480	interacted with	LACS7
AT1G73480	interacted with	ARA6
AT1G73480	interacted with	LACS8
AFH1	interacted with	ADF4
AFH1	interacted with	IAA27
AFH1	interacted with	YY1
PUB13	interacted with	BRI1
PUB13	interacted with	ABI1
ARI7	interacted with	CIP8
ARI7	interacted with	AT5G60250
ARI7	interacted with	UBC7
ARI7	interacted with	AT5G45290
ARI7	interacted with	ASK2
ARI7	interacted with	AT5G22920
ARI7	interacted with	AT5G01980
ARI7	interacted with	AT5G01720
ARI7	interacted with	DCAF1
ARI7	interacted with	AT3G61790
ARI7	interacted with	AT3G60080
ARI7	interacted with	AT3G53690
ARI7	interacted with	UBC32
ARI7	interacted with	AT3G07550
ARI7	interacted with	LUL4
OXS2	interacted with	AT5G50915
NAC038	interacted with	EMB269
NAC038	interacted with	EMB2247
NAC038	interacted with	NFD1
NAC038	interacted with	MYB67
NAC038	interacted with	AT2G32000
emb2444	interacted with	AT5G51300
emb2444	interacted with	U2AF35B
emb2444	interacted with	HSC70-1
emb2444	interacted with	NRPB2
emb2444	interacted with	PUX4
emb2444	interacted with	AT3G47120
EMB2247	interacted with	ERS
EMB2247	interacted with	EMB269
AARE	interacted with	ARA12
AARE	interacted with	AT5G56350
AARE	interacted with	HSP90.1
AARE	interacted with	CDKC;1
AARE	interacted with	HSC70-1
AARE	interacted with	BRS1
UNE10	interacted with	SPCH
FZR2	interacted with	FAS2
FZR2	interacted with	AT5G50120
FZR2	interacted with	BRXL4
FZR2	interacted with	AT5G14530
FZR2	interacted with	CYC1BAT
FZR2	interacted with	CDC20.1
HCF152	interacted with	CRR21
HCF152	interacted with	AT5G42310
HCF152	interacted with	SVR3
ATERDJ3B	interacted with	P58IPK
ATERDJ3B	interacted with	HSC70-1
ATERDJ3B	interacted with	HSF4
AT3G10180	interacted with	AT5G02370
AT3G10180	interacted with	KIN12B
AT3G10180	interacted with	AT3G20150
AT3G10180	interacted with	POK2
AT1G29670	interacted with	BRS1
AT1G29670	interacted with	AT3G52500
AT1G29670	interacted with	AT3G02740
AT1G29670	interacted with	XTH32
AT1G29670	interacted with	GL2
AT1G29670	interacted with	AT1G79720
HMA5	interacted with	SPL7
HMA5	interacted with	KT2/3
AT1G21070	interacted with	AT5G47635
AT1G21070	interacted with	APE2
AT1G21070	interacted with	AT4G32290
AT1G21070	interacted with	ABCB1
GF14	interacted with	HSFB2A
GF14	interacted with	ABCB27
GF14	interacted with	ENH1
GF14	interacted with	BRI1
GF14	interacted with	HSF4
GF14	interacted with	AT-HSFB2B
GF14	interacted with	BSL1
GF14	interacted with	AT3G11130
GF14	interacted with	HSFB3
BLH8	interacted with	SHR
BLH8	interacted with	NF-YA9
BLH8	interacted with	HAT5
DIS2	interacted with	ARPC5A
DIS2	interacted with	ARP7
AT3G28600	interacted with	GGPS1
MC5	interacted with	AT5G15080
MC5	interacted with	AT2G47560
ATCSA-1	interacted with	AT5G65290
ATCSA-1	interacted with	UBP12
ATCSA-1	interacted with	AT4G28450
ATCSA-1	interacted with	NRPB2
ATCSA-1	interacted with	WDR5a
ATCSA-1	interacted with	AT3G21060
ATCSA-1	interacted with	COP1
ATCSA-1	interacted with	MSI2
ATCSA-1	interacted with	NRPB6B
AT2G36200	interacted with	FAS2
AT2G36200	interacted with	AT5G62550
AT2G36200	interacted with	AT5G47690
AT2G36200	interacted with	CYC1BAT
AT2G36200	interacted with	AT5G02370
AT2G36200	interacted with	CDC20.1
AT2G36200	interacted with	FZR2
AT2G36200	interacted with	AT4G16970
AT2G36200	interacted with	TUA6
AT2G36200	interacted with	ORC1A
AT2G36200	interacted with	YY1
AT2G36200	interacted with	TTN1
AT2G36200	interacted with	AT3G49650
AT2G36200	interacted with	CDC2
AT2G36200	interacted with	DEL1
AT2G36200	interacted with	KIN12B
AT2G36200	interacted with	TSO1
AT2G36200	interacted with	AT3G20150
AT2G36200	interacted with	POK2
AT2G36200	interacted with	AT3G16060
AT2G36200	interacted with	AT3G15550
AT2G36200	interacted with	AT3G10180
AT2G36200	interacted with	NP3
AT2G36200	interacted with	DEL3
TTL3	interacted with	HSP90.1
TTL3	interacted with	FLS1
TTL3	interacted with	ELF6
TTL3	interacted with	HSC70-1
TTL3	interacted with	SGT1A
TTL3	interacted with	TPI
TTL3	interacted with	GR
TTL3	interacted with	AT3G21060
NTL8	interacted with	AT3G57600
Hop1	interacted with	HSP90.1
Hop1	interacted with	AT5G25270
Hop1	interacted with	AT5G23240
Hop1	interacted with	HSC70-1
Hop1	interacted with	SGT1A
Hop1	interacted with	MLH1
Hop1	interacted with	AT4G00750
Hop1	interacted with	J3
Hop1	interacted with	HMG
Hop1	interacted with	HSP60
Hop1	interacted with	AT2G45750
Hop1	interacted with	DSK2
Hop1	interacted with	NIR1
Hop1	interacted with	ELF7
AT4G16070	interacted with	AME3
AT2G46690	interacted with	LRP1
AT2G46690	interacted with	CaMK1
bZIP6	interacted with	bHLH093
bZIP6	interacted with	BZIP9
PUB15	interacted with	AT5G49690
AME3	interacted with	AT5G22840
AME3	interacted with	AT4G38900
AME3	interacted with	AT4G35500
AT5G10370	interacted with	AT5G51300
AT5G10370	interacted with	LBA1
AT5G10370	interacted with	AT5G42620
AT5G10370	interacted with	TOZ
AT5G10370	interacted with	AT5G13830
CYP72A9	interacted with	NAC083
OPCL1	interacted with	RRTF1
OPCL1	interacted with	ZIM
OPCL1	interacted with	LOX2
OPCL1	interacted with	AT2G23910
OPCL1	interacted with	AT2G23390
OPCL1	interacted with	WRKY40
OPCL1	interacted with	OPR1
OPCL1	interacted with	ORA47
OPCL1	interacted with	LIG6
OPCL1	interacted with	STZ
ARR11	interacted with	CKX7
ARR11	interacted with	HB51
ILL6	interacted with	AAP6
ILL6	interacted with	YUC6
ILL6	interacted with	CKX7
ILL6	interacted with	AT5G05600
ILL6	interacted with	PRX52
ILL6	interacted with	HSF4
ILL6	interacted with	AP2
ILL6	interacted with	HEC2
ILL6	interacted with	CYP94B3
CIB1	interacted with	SPCH
CIB1	interacted with	LBA1
ALDH11A3	interacted with	AT5G56350
ALDH11A3	interacted with	AT5G54630
ALDH11A3	interacted with	APE2
ALDH11A3	interacted with	ACS
ALDH11A3	interacted with	G6PD1
ALDH11A3	interacted with	GLU1
ALDH11A3	interacted with	TPI
ALDH11A3	interacted with	GLYR1
ALDH11A3	interacted with	GAPC1
ALDH11A3	interacted with	AT2G44920
ALDH11A3	interacted with	FRS3
AT1G19600	interacted with	NDPK2
AT1G19600	interacted with	SPS1F
AT1G19600	interacted with	APT5
AT1G19600	interacted with	APT3
AT3G58690	interacted with	YUC6
AT3G58690	interacted with	SIP3
AL1	interacted with	AT5G14530
FYPP3	interacted with	NF-YB13
FYPP3	interacted with	AP2
FYPP3	interacted with	CKI6
FYPP3	interacted with	SGT1A
FYPP3	interacted with	PP2A-4
FYPP3	interacted with	MKP1
FYPP3	interacted with	AP3
FYPP3	interacted with	CDC2
FYPP3	interacted with	MYB305
AT3G60080	interacted with	CIP8
AT3G60080	interacted with	AT5G60250
AT3G60080	interacted with	UBC7
AT3G60080	interacted with	AT5G45290
AT3G60080	interacted with	ASK2
AT3G60080	interacted with	AT5G22920
AT3G60080	interacted with	AT5G01980
AT3G60080	interacted with	AT5G01720
AT3G60080	interacted with	DCAF1
AT3G60080	interacted with	AT3G61790
AT5G01980	interacted with	CIP8
AT5G01980	interacted with	AT5G60250
AT5G01980	interacted with	UBC7
AT5G01980	interacted with	AT5G45290
AT5G01980	interacted with	ASK2
AT5G01980	interacted with	AT5G22920
RID3	interacted with	AT5G50120
RID3	interacted with	TOZ
RID3	interacted with	AT5G14530
RID3	interacted with	AT5G13830
RID3	interacted with	CDC20.1
RID3	interacted with	VPS15
RID3	interacted with	AT4G28450
RID3	interacted with	FZR2
RID3	interacted with	ESD4
RID3	interacted with	ORC1A
RID3	interacted with	AT3G51680
AT5G39670	interacted with	At5g54490
STZ	interacted with	MYBR1
STZ	interacted with	MAN7
STZ	interacted with	At5g54490
STZ	interacted with	AT5G51190
STZ	interacted with	TIP
STZ	interacted with	WRKY30
STZ	interacted with	HSC70-1
STZ	interacted with	MYB73
STZ	interacted with	AP2
STZ	interacted with	APX3
STZ	interacted with	RRTF1
STZ	interacted with	RD26
STZ	interacted with	AT4G27280
STZ	interacted with	DREB1A
STZ	interacted with	AT4G23030
STZ	interacted with	ERF-1
STZ	interacted with	AT3G59080
STZ	interacted with	RPL23AB
STZ	interacted with	ICE1
STZ	interacted with	AT3G25600
STZ	interacted with	MYB15
STZ	interacted with	PAP17
STZ	interacted with	ERF4
STZ	interacted with	SYP121
STZ	interacted with	CHR11
STZ	interacted with	CZF1
STZ	interacted with	WRKY33
STZ	interacted with	LYK5
STZ	interacted with	WRKY40
STZ	interacted with	ORA47
STZ	interacted with	MKK9
AT2G25760	interacted with	AT5G65360.1
AT2G25760	interacted with	AT4G16970
AT2G25760	interacted with	WDR5a
AT2G25760	interacted with	CDC2
AT2G25760	interacted with	FYPP3
PHT1;9	interacted with	AT4G25160
AT1G12500	interacted with	CT-BMY
IBS1	interacted with	OTP43
IBS1	interacted with	NRPD1A
AT1G19720	interacted with	AT5G42310
AT1G19720	interacted with	G6PD1
AT1G19720	interacted with	GLU1
AT1G19720	interacted with	MYC4
AT1G19720	interacted with	SCPL27
AT3G07550	interacted with	CIP8
AT3G07550	interacted with	AT5G60250
AT3G07550	interacted with	UBC7
AT3G07550	interacted with	AT5G45290
AT3G07550	interacted with	ASK2
AT3G07550	interacted with	AT5G22920
AT3G07550	interacted with	AT5G01980
AT3G07550	interacted with	AT5G01720
AT3G07550	interacted with	DCAF1
AT3G07550	interacted with	AT3G61790
AT3G07550	interacted with	AT3G60080
AT3G07550	interacted with	AT3G53690
AT3G07550	interacted with	UBC32
FRL2	interacted with	AP2
FRL2	interacted with	FES1
FRL2	interacted with	RAP2.7
AT2G28120	interacted with	UMAMIT20
AT2G28120	interacted with	BSL1
AT2G28120	interacted with	UBC32
AT1G24360	interacted with	LACS7
AT1G24360	interacted with	AT2G23390
AT1G24360	interacted with	LACS8
GLR5	interacted with	AT5G14880
GLR5	interacted with	NTT
FIP37	interacted with	ECT10
FIP37	interacted with	U2AF35B
FIP37	interacted with	NRPB2
FLS1	interacted with	MYB111
FLS1	interacted with	HCT
FLS1	interacted with	DFR
FLS1	interacted with	MYB86
FLS1	interacted with	AT5G19440
FLS1	interacted with	UGT78D2
UMAMIT22	interacted with	AT4G29100
UMAMIT22	interacted with	AGL12
UMAMIT22	interacted with	AT1G68810
UGT84A1	interacted with	MYB111
UGT84A1	interacted with	FLS1
AT2G40116	interacted with	SAL1
PAP12	interacted with	BRI1
PAP12	interacted with	PAP17
PAP12	interacted with	IAA26
PAP12	interacted with	PHT1;4
SCPL45	interacted with	AT5G51190
SCPL45	interacted with	TIP1
CaMK1	interacted with	CDPK6
CaMK1	interacted with	CPK4
CaMK1	interacted with	CRK25
CaMK1	interacted with	CPK13
ROF1	interacted with	HSP90.1
ROF1	interacted with	HSC70-1
ROF1	interacted with	HSF4
ROF1	interacted with	SGT1A
ROF1	interacted with	AT-HSFB2B
ROF1	interacted with	J3
RKF3	interacted with	AP3
AT1G60160	interacted with	MYB16
AT1G60160	interacted with	KT2/3
AT1G60160	interacted with	SKOR
AT1G60160	interacted with	AKT1
PHOT1	interacted with	RPT3
PHOT1	interacted with	AT5G20610
PHOT1	interacted with	CIB1
PHOT1	interacted with	ENP
PHOT1	interacted with	At4g26090
PHOT1	interacted with	AT4G14480
AT1G74910	interacted with	AT5G51300
AT1G74910	interacted with	G6PD1
AT1G74910	interacted with	SS1
AT1G74910	interacted with	SPS1F
AT1G74910	interacted with	AT5G18200
AT1G74910	interacted with	MEE31
AT1G74910	interacted with	GL2
SFR2	interacted with	OST1
SFR2	interacted with	ICE1
SFR2	interacted with	PLDALPHA1
OFP5	interacted with	SPCH
OFP5	interacted with	BEL1
OFP5	interacted with	KNAT3
OFP5	interacted with	BLH2
OFP5	interacted with	GA20OX1
AT4G23490	interacted with	AT5G60720
AST91	interacted with	SERAT1;1
AST91	interacted with	AT5G19500
AST91	interacted with	NIR1
AST91	interacted with	ARAC5
AT3G57750	interacted with	ADR1-L1
AT3G57750	interacted with	ZIM
BIM2	interacted with	FRS9
BIM2	interacted with	HB-2
BIM2	interacted with	AT2G40200
BIM2	interacted with	AT1G72210
ABCB1	interacted with	AT5G55950
ABCB1	interacted with	D6PKL2
ABCB1	interacted with	YUC6
ABCB1	interacted with	CPD
ABCB1	interacted with	AT3G50845
ABCB1	interacted with	PHOT1
MYB52	interacted with	IRX3
[truncated: 3,304 more rows]
