# Supplementary material for: Genome-wide identification and characterization of functionally relevant microsatellite markers from transcription factor genes of Tea (Camellia sinensis (L.) O. Kuntze)
Source: Sci Rep. 2022 Jan 7;12:201. doi: 10.1038/s41598-021-03848-x (PMC8742041; doi:10.1038/s41598-021-03848-x)
Supplement: Supplementary file 5 — Supplementary Information 5. [file 41598_2021_3848_MOESM5_ESM.xlsx]

## Sheet: 265 Markers
Research Article
Genome-wide identification and characterization of functionally relevant microsatellite markers from transcription factor genes of Tea (Camellia sinensis (L.) O. Kuntze)																																Genome-wide identification and characterization of functionally relevant microsatellites from putative transcription factor genes of Tea (Camellia sinensis (L.) O. Kuntze)																Genome-wide identification and characterization of functionally relevant microsatellites from putative transcription factor genes of Tea (Camellia sinensis (L.) O. Kuntze)
Rajni Parmara,b, Romit Setha, Ram Kumar Sharmaa,b*
aBiotechnology Department, CSIR-Institute of Himalayan Bioresource Technology (CSIR-IHBT), Palampur, Himachal Pradesh, 176061, India, bAcademy of Scientific and Innovative Research (AcSIR), CSIR-HRDC Campus, Ghaziabad, Uttar Pradesh- 201 002, India.
Supplementaryl file 4: Details of five seggregation pattern (hk x hk , lm x ll, nn x np, ab x cd and ef x eg) retrived from 265 polymorphic TF-SSR markers (https://www.ihbt.res.in/en/miscellaneous/genomic-resources)
S.No.	#PRIMERF_NAME	Seggregation Pattern
1	TTFDMS_9683	ab X cd
2	TTFMS_4862	ab X cd
3	TTFMS_30963	ab X cd
4	TTFMS_15310	ab X cd
5	TTFMS_1951_A	ab X cd
6	TTFMS_2262	ab X cd
7	TTFMS_50625	ab X cd
8	TTFMS_2658_C	ab X cd
9	TTFMS_97027	ab X cd
10	TTFMS_19114_A	ef X eg
11	TTFMS_9308_A	ef X eg
12	TTFMS_43212	ef X eg
13	TTFDMS_42892	hk X hk
14	TTFMS_14074	hk X hk
15	TTFMS_2693_A	hk X hk
16	TTFMS_7335_A	hk X hk
17	TTFMS_6332_B	hk X hk
18	TTFMS_6332	hk X hk
19	TTFMS_16351_A	hk X hk
20	TTFMS_29129	hk X hk
21	TTFDMS_299	hk X hk
22	TTFMS_9265	hk X hk
23	TTFMS_12126	hk X hk
24	TTFMS_14769	hk X hk
25	TTFMS_39505	hk X hk
26	TTFMS_24627	hk X hk
27	TTFMS_7747_B	hk X hk
28	TTFMS_18747	hk X hk
29	TTFMS_1845	hk X hk
30	TTFMS_2109	hk X hk
31	TTFMS_64639	hk X hk
32	TTFMS_12394	hk X hk
33	TTFMS_27095	hk X hk
34	TTFMS_44209	hk X hk
35	TTFMS_64884	hk X hk
36	TTFMS_15181	hk X hk
37	TTFMS_31777	hk X hk
38	TTFMS_32800	hk X hk
39	TTFMS_32817	hk X hk
40	TTFMS_33051	hk X hk
41	TTFMS_37460	hk X hk
42	TTFMS_37705	hk X hk
43	TTFMS_37791	hk X hk
44	TTFMS_38674	hk X hk
45	TTFMS_7132	hk X hk
46	TTFMS_69908	hk X hk
47	TTFMS_98070	hk X hk
48	TTFMS_105257	hk X hk
49	TTFMS_2911	hk X hk
50	TTFMS_5568	hk X hk
51	TTFMS_9539_A	hk X hk
52	TTFMS_132991_A	hk X hk
53	TTFMS_53436	hk X hk
54	TTFMS_4284	hk X hk
55	TTFMS_21044	hk X hk
56	TTFMS_13572	hk X hk
57	TTFMS_19215	hk X hk
58	TTFMS_39252	hk X hk
59	TTFMS_8801	hk X hk
60	TTFMS_44697	hk X hk
61	TTFMS_44697_A	hk X hk
62	TTFMS_49155	hk X hk
63	TTFMS_1450	hk X hk
64	TTFMS_3314_B	hk X hk
65	TTFMS_19309	hk X hk
66	TTFMS_20256_A	hk X hk
67	TTFMS_29109	hk X hk
68	TTFMS_7401_B	hk X hk
69	TTFMS_13923	hk X hk
70	TTFMS_8133	hk X hk
71	TTFMS_24099_A	hk X hk
72	TTFMS_11027	hk X hk
73	TTFMS_43165	hk X hk
74	TTFMS_2658_A	hk X hk
75	TTFMS_10775	hk X hk
76	TTFMS_16026_B	hk X hk
77	TTFMS_56545	hk X hk
78	TTFMS_78957	hk X hk
79	TTFMS_37692	hk X hk
80	TTFMS_8385	hk X hk
81	TTFMS_10689	hk X hk
82	TTFMS_6788	hk X hk
83	TTFMS_21950	hk X hk
84	TTFMS_18492	hk X hk
85	TTFMS_18493	hk X hk
86	TTFMS_3342	hk X hk
87	TTFMS_34143	hk X hk
88	TTFMS_43345	hk X hk
89	TTFMS_1345_D	hk X hk
90	TTFDMS_39438	lm X ll
91	TTFMS_24977	lm X ll
92	TTFDMS_23789	lm X ll
93	TTFDMS_25118	lm X ll
94	TTFDMS_66493	lm X ll
95	TTFMS_107	lm X ll
96	TTFMS_16351	lm X ll
97	TTFMS_31374	lm X ll
98	TTFMS_16668_A	lm X ll
99	TTFMS_9706_A	lm X ll
100	TTFMS_12015_A	lm X ll
101	TTFMS_61178_A	lm X ll
102	TTFMS_1142_A	lm X ll
103	TTFMS_48672_A	lm X ll
104	TTFMS_31374_A	lm X ll
105	TTFMS_34585_A	lm X ll
106	TTFDMS_790	lm X ll
107	TTFMS_2536	lm X ll
108	TTFMS_24759	lm X ll
109	TTFMS_26818	lm X ll
110	TTFMS_35315	lm X ll
111	TTFMS_70234	lm X ll
112	TTFMS_5107	lm X ll
113	TTFMS_26919_A	lm X ll
114	TTFMS_1452_A	lm X ll
115	TTFMS_105	lm X ll
116	TTFMS_23075	lm X ll
117	TTFMS_8309	lm X ll
118	TTFMS_17960	lm X ll
119	TTFMS_3254	lm X ll
120	TTFMS_5331	lm X ll
121	TTFMS_36223_A	lm X ll
122	TTFMS_32924	lm X ll
123	TTFMS_47918	lm X ll
124	TTFMS_157055	lm X ll
125	TTFMS_9567_A	lm X ll
126	TTFMS_23875_A	lm X ll
127	TTFMS_57104_A	lm X ll
128	TTFMS_5568_A	lm X ll
129	TTFMS_25975_B	lm X ll
130	TTFMS_1712	lm X ll
131	TTFMS_32576	lm X ll
132	TTFMS_6150	lm X ll
133	TTFMS_98957	lm X ll
134	TTFMS_108586	lm X ll
135	TTFMS_19525	lm X ll
136	TTFMS_5734	lm X ll
137	TTFMS_7997_B	lm X ll
138	TTFMS_41348	lm X ll
139	TTFMS_19665	nn X np
140	TTFMS_35051	nn X np
141	TTFDMS_7051	nn X np
142	TTFMS_38907	nn X np
143	TTFMS_41096	nn X np
144	TTFMS_74158	nn X np
145	TTFMS_645_B	nn X np
146	TTFMS_12019_A	nn X np
147	TTFMS_34838	nn X np
148	TTFMS_22978	nn X np
149	TTFMS_35181	nn X np
150	TTFMS_11517	nn X np
151	TTFMS_363_A	nn X np
152	TTFMS_15734	nn X np
153	TTFMS_7597	nn X np
154	TTFMS_20453	nn X np
155	TTFMS_9922	nn X np
156	TTFMS_24977	nn X np
157	TTFMS_15783	nn X np
158	TTFMS_51711	nn X np
159	TTFMS_15873	nn X np
160	TTFMS_5017	nn X np
161	TTFMS_36101	nn X np
162	TTFMS_36577	nn X np
163	TTFMS_37214	nn X np
164	TTFMS_47148	nn X np
165	TTFMS_79066	nn X np
166	TTFMS_80614	nn X np
167	TTFMS_105281	nn X np
168	TTFMS_108479	nn X np
169	TTFMS_8003	nn X np
170	TTFMS_132991	nn X np
171	TTFMS_8003_A	nn X np
172	TTFMS_10564_A	nn X np
173	TTFMS_32124_A	nn X np
174	TTFMS_71442_B	nn X np
175	TTFMS_49689	nn X np
176	TTFMS_21509	nn X np
177	TTFDMS_26427	nn X np
178	TTFMS_5043_A	nn X np
179	TTFMS_32723	nn X np
180	TTFMS_7730	nn X np
181	TTFMS_13110	nn X np
182	TTFMS_39140	nn X np
183	TTFMS_17070	nn X np
184	TTFMS_653	nn X pn
185	TTFMS_32041_A	nn X pn
186	TTFDMS_4764	Null
187	TTFMS_47777	Null
188	TTFMS_114368	Null
189	TTFDMS_13998	Null
190	TTFMS_42746	Null
191	TTFMS_3365	Null
192	TTFMS_4216_B	Null
193	TTFMS_4428_B	Null
194	TTFMS_47339_A	Null
195	TTFMS_12787_A	Null
196	TTFMS_12506	Null
197	TTFMS_3365_A	Null
198	TTFMS_14297	Null
199	TTFMS_25899	Null
200	TTFMS_30540	Null
201	TTFMS_34491	Null
202	TTFMS_49742	Null
203	TTFMS_54949	Null
204	TTFMS_19569	Null
205	TTFMS_9273	Null
206	TTFMS_2268_B	Null
207	TTFMS_56867_A	Null
208	TTFMS_20793	Null
209	TTFMS_19685	Null
210	TTFMS_21950_A	Null
211	TTFMS_2942	Null
212	TTFMS_9149	Null
213	TTFDMS_2467	Null
214	TTFMS_12061_A	Null
215	TTFMS_32041	Null
216	TTFMS_799_B	Null
217	TTFMS_4297_A	Null
218	TTFMS_3729	Null
219	TTFMS_5600_B	Null
220	TTFMS_33022	Null
221	TTFMS_33830	Null
222	TTFMS_37492	Null
223	TTFMS_37712	Null
224	TTFMS_37745	Null
225	TTFMS_39124	Null
226	TTFMS_52346	Null
227	TTFMS_56673	Null
228	TTFMS_88450	Null
229	TTFMS_108832	Null
230	TTFMS_112636	Null
231	TTFMS_33897	Null
232	TTFMS_57104	Null
233	TTFMS_5865_A	Null
234	TTFMS_31212_A	Null
235	TTFMS_50002_A	Null
236	TTFMS_53436_A	Null
237	TTFMS_8443_B	Null
238	TTFMS_9406_A	Null
239	TTFMS_7292	Null
240	TTFMS_19062	Null
241	TTFMS_34187	Null
242	TTFMS_5212	Null
243	TTFMS_16471	Null
244	TTFDMS_36100	Null
245	TTFMS_11706	Null
246	TTFMS_2268_A	Null
247	TTFMS_12515	Null
248	TTFMS_84463	Null
249	TTFMS_2762	Null
250	TTFMS_2762_A	Null
251	TTFMS_16026_B	Null
252	TTFMS_114368	Null
253	TTFMS_30111	Null
254	TTFMS_20492	Null
255	TTFMS_5203	Null
256	TTFMS_9251	Null
257	TTFMS_6318_A	Null
258	TTFMS_190	Null
259	TTFMS_202	Null
260	TTFMS_21950_B	Null
261	TTFMS_50551	Null
262	TTFMS_13197	Null
263	TTFMS_705	Null
264	TTFMS_63882_C	Null
265	TTFMS_18492_A	Null
